# Supplementary material for: Comprehensive genomic analysis of type VI secretion system diversity and associated proteins in Serratia
Source: Microb Genom. 2025 Jun 13;11(6):001424. doi: 10.1099/mgen.0.001424 (PMC12165300; doi:10.1099/mgen.0.001424)
Supplement: Uncited Supplementary Material 2. [file mgen-11-01424-s002.xlsx]

## Sheet: Table S1
Table S1 Serratia Genome Assemblies Used In this Study
Assembly_accession	Bioproject	Biosample	Wgs_master	Refseq_category	Taxid	Species_taxid	Organism_name	Infraspecific_name	Isolate	Version_status	Assembly_level	Release_type	Genome_rep	Seq_rel_date	Asm_name	Asm_submitter	Gbrs_paired_asm	Paired_asm_comp	Ftp_path	Excluded_from_refseq	Relation_to_type_material	Asm_not_live_date	Assembly_type	Group	Genome_size	Genome_size_ungapped	Gc_percent	Replicon_count	Scaffold_count	Contig_count	Annotation_provider	Annotation_name	Annotation_date	Total_gene_count	Protein_coding_gene_count	Non_coding_gene_count	Pubmed_id	Collection_date
GCA_000163595.1	PRJNA40087	SAMN00120576	ADBY00000000.1	na	667129	618	Serratia odorifera DSM 4582	strain=DSM 4582	na	latest	Scaffold	Major	Full	2010-03-30	ASM16359v1	Baylor College of Medicine	GCF_000163595.1	identical	https://ftp.ncbi.nlm.nih.gov/genomes/all/GCA/000/163/595/GCA_000163595.1_ASM16359v1	na	assembly from type material	na	haploid	bacteria	5267389	5125678	56	0	33	91	Baylor College of Medicine	Annotation submitted by Baylor College of Medicine	2010-03-30	5223	5121	102	na	not determined
GCA_000176835.2	PRJNA41033	SAMN02603255	na	na	682634	82996	Serratia plymuthica 4Rx13	strain=4Rx13	na	latest	Complete Genome	Major	Full	2013-06-25	ASM17683v2	Georg-August Universit盲t G枚ttingen	GCF_000176835.2	identical	https://ftp.ncbi.nlm.nih.gov/genomes/all/GCA/000/176/835/GCA_000176835.2_ASM17683v2	na	na	na	haploid	bacteria	5403731	5403731	56	2	2	2	Georg-August Universit盲t G枚ttingen	Annotation submitted by Georg-August Universit盲t G枚ttingen	2016-07-26	4799	4695	103	na	missing
GCA_000186485.2	PRJNA59889	SAMN02471170	AENX00000000.1	na	914128	138074	Serratia symbiotica str. Tucson	strain=Tucson	na	latest	Scaffold	Major	Full	2011-01-25	ASM18648v1	The University of Arizona	GCF_000186485.1	identical	https://ftp.ncbi.nlm.nih.gov/genomes/all/GCA/000/186/485/GCA_000186485.2_ASM18648v1	na	na	na	haploid	bacteria	2789218	2569435	52	0	388	600	The University of Arizona	Annotation submitted by The University of Arizona	2016-07-25	2720	2098	72	21266540	#N/A
GCA_000214195.1	PRJNA60453	SAMN00713623	na	na	768490	768490	Serratia sp. AS12	strain=AS12	na	latest	Complete Genome	Major	Full	2011-05-20	ASM21419v1	US DOE Joint Genome Institute	GCF_000214195.1	identical	https://ftp.ncbi.nlm.nih.gov/genomes/all/GCA/000/214/195/GCA_000214195.1_ASM21419v1	na	na	na	haploid	bacteria	5443009	5443009	56	1	1	1	US DOE Joint Genome Institute	Annotation submitted by US DOE Joint Genome Institute	2013-04-01	5140	4952	112	22768360	#N/A
GCA_000214235.1	PRJNA60457	SAMN00713621	na	representative genome	768492	82996	Serratia plymuthica AS9	strain=AS9	na	latest	Complete Genome	Major	Full	2011-05-20	ASM21423v1	US DOE Joint Genome Institute	GCF_000214235.1	identical	https://ftp.ncbi.nlm.nih.gov/genomes/all/GCA/000/214/235/GCA_000214235.1_ASM21423v1	na	na	na	haploid	bacteria	5442880	5442880	56	1	1	1	US DOE Joint Genome Institute	Annotation submitted by US DOE Joint Genome Institute	2013-04-01	5139	4952	112	22675598;21886857	Missing
GCA_000214805.1	PRJNA60455	SAMN00713631	na	na	768493	768493	Serratia sp. AS13	strain=AS13	na	latest	Complete Genome	Major	Full	2011-05-25	ASM21480v1	US DOE Joint Genome Institute	GCF_000214805.1	identical	https://ftp.ncbi.nlm.nih.gov/genomes/all/GCA/000/214/805/GCA_000214805.1_ASM21480v1	na	na	na	haploid	bacteria	5442549	5442549	56	1	1	1	US DOE Joint Genome Institute	Annotation submitted by US DOE Joint Genome Institute	2013-04-01	5140	4951	112	23450001	#N/A
GCA_000238975.1	PRJNA32211	SAMN02604291	na	na	568817	138074	Serratia symbiotica str. 'Cinara cedri'	strain=Cinara cedri	na	latest	Complete Genome	Major	Full	2011-12-20	ASM23897v1	Valencia University	GCF_000238975.1	identical	https://ftp.ncbi.nlm.nih.gov/genomes/all/GCA/000/238/975/GCA_000238975.1_ASM23897v1	unverified source organism	na	na	haploid	bacteria	1762765	1762765	29	1	1	1	Valencia University	Annotation submitted by Valencia University	2014-01-31	772	672	41	na	#N/A
GCA_000257645.1	PRJNA104949	SAMN02471700	AJHJ00000000.1	na	932213	932213	Serratia sp. M24T3	strain=M24T3	na	latest	Contig	Major	Full	2012-04-05	ASM25764v1	University of Coimbra - Faculty of Life Sciences	GCF_000257645.1	identical	https://ftp.ncbi.nlm.nih.gov/genomes/all/GCA/000/257/645/GCA_000257645.1_ASM25764v1	na	na	na	haploid	bacteria	5254550	5254550	50	0	114	114	University of Coimbra - Faculty of Life Sciences	Annotation submitted by University of Coimbra - Faculty of Life Sciences	2012-04-05	4865	4794	71	22740681	#N/A
GCA_000261045.2	PRJNA84283	SAMN02470676	na	representative genome	1154756	2338073	Serratia inhibens PRI-2C	strain=PRI-2c	na	latest	Complete Genome	Major	Full	2016-07-15	ASM26104v2	NIOO-KNAW	GCF_000261045.2	identical	https://ftp.ncbi.nlm.nih.gov/genomes/all/GCA/000/261/045/GCA_000261045.2_ASM26104v2	na	na	na	haploid	bacteria	5474685	5474685	55.5	1	1	1	NIOO-KNAW	Annotation submitted by NIOO-KNAW	2016-07-15	5107	4986	111	22815440	1905-06-26
GCA_000264275.1	PRJNA89607	SAMN02469363	AJUV00000000.1	na	1162294	615	Serratia marcescens LCT-SM213	strain=LCT-SM213	na	latest	Scaffold	Major	Full	2012-05-29	ASM26427v1	BGI	GCF_000264275.1	identical	https://ftp.ncbi.nlm.nih.gov/genomes/all/GCA/000/264/275/GCA_000264275.1_ASM26427v1	na	na	na	haploid	bacteria	5067328	5018857	59.5	0	11	36	BGI	Annotation submitted by BGI	2012-05-29	0	0	0	22843602	missing
GCA_000292365.1	PRJNA171722	SAMN02471845	ALOV00000000.1	na	1218513	615	Serratia marcescens W2.3	strain=W2.3	na	latest	Contig	Major	Full	2012-08-20	ASM29236v1	University of Malaya	GCF_000292365.1	identical	https://ftp.ncbi.nlm.nih.gov/genomes/all/GCA/000/292/365/GCA_000292365.1_ASM29236v1	unverified source organism	na	na	haploid	bacteria	5231794	5231794	59	0	72	72	University of Malaya	Annotation submitted by University of Malaya	2012-08-20	0	0	0	24148830	missing
GCA_000300895.1	PRJNA170007	SAMN02470813	AMSV00000000.1	na	1206776	82996	Serratia plymuthica A30	strain=A30	na	latest	Contig	Major	Full	2012-10-02	ASM30089v1	Plant Research International	GCF_000300895.1	identical	https://ftp.ncbi.nlm.nih.gov/genomes/all/GCA/000/300/895/GCA_000300895.1_ASM30089v1	na	na	na	haploid	bacteria	5554023	5554023	56	0	78	78	Plant Research International	Annotation submitted by Plant Research International	2012-10-02	5446	5377	67	23209245	2009-03-01
GCA_000330865.1	PRJNA178957	SAMN02604288	na	na	671990	671990	Serratia sp. FGI94	strain=FGI94	na	latest	Complete Genome	Major	Full	2013-01-03	ASM33086v1	UW-Madison	GCF_000330865.1	identical	https://ftp.ncbi.nlm.nih.gov/genomes/all/GCA/000/330/865/GCA_000330865.1_ASM33086v1	na	na	na	haploid	bacteria	4858216	4858216	59	1	1	1	UW-Madison	Annotation submitted by UW-Madison	2017-12-14	4588	4361	151	23516234	#N/A
GCA_000336365.3	PRJEB1344	SAMEA2272622	CAQO00000000.1	na	82996	82996	Serratia plymuthica	na	na	latest	Scaffold	Major	Full	2013-02-01	C1_Ln1_Split10plusN	OSU/OARDC	na	na	https://ftp.ncbi.nlm.nih.gov/genomes/all/GCA/000/336/365/GCA_000336365.3_C1_Ln1_Split10plusN	RefSeq annotation failed; missing strain identifier	na	na	haploid	bacteria	5655814	5651584	56	0	70	133	OSU/OARDC	Annotation submitted by OSU/OARDC	2020-05-07	0	0	0	na	missing
GCA_000336425.1	PRJNA88659	SAMN02602965	na	na	435998	615	Serratia marcescens WW4	strain=WW4	na	latest	Complete Genome	Major	Full	2013-02-04	ASM33642v1	Academia Sinica	GCF_000336425.1	identical	https://ftp.ncbi.nlm.nih.gov/genomes/all/GCA/000/336/425/GCA_000336425.1_ASM33642v1	na	na	na	haploid	bacteria	5244703	5244703	59.5	2	2	2	Academia Sinica	Annotation submitted by Academia Sinica	2014-01-30	4922	4809	101	23398522;23558532	missing
GCA_000342205.1	PRJNA182128	SAMN02470620	AORJ00000000.1	na	1263833	615	Serratia marcescens VGH107	strain=VGH107	na	latest	Contig	Major	Full	2013-02-27	SerMar 1.0	Department of Computer Science and Information Engineering, National Chung Cheng University	GCF_000342205.1	identical	https://ftp.ncbi.nlm.nih.gov/genomes/all/GCA/000/342/205/GCA_000342205.1_SerMar_1.0	na	na	na	haploid	bacteria	5519124	5519124	59.5	0	83	83	Department of Computer Science and Information Engineering, National Chung Cheng University	Annotation submitted by Department of Computer Science and Information Engineering, National Chung Cheng University	2013-02-27	5265	5176	89	23682149	#N/A
GCA_000347995.1	PRJNA61833	SAMN02256518	APLA00000000.1	na	768491	768491	Serratia sp. S4	strain=S4	na	latest	Scaffold	Major	Full	2013-03-22	ASM34799v1	DOE Joint Genome Institute	GCF_000347995.1	identical	https://ftp.ncbi.nlm.nih.gov/genomes/all/GCA/000/347/995/GCA_000347995.1_ASM34799v1	na	na	na	haploid	bacteria	5454741	5454541	55	0	2	4	DOE Joint Genome Institute	Annotation submitted by DOE Joint Genome Institute	2013-04-08	0	0	0	na	#N/A
GCA_000392415.2	PRJNA196463	SAMN02393805	ARZD00000000.1	na	1326759	1326759	Serratia sp. GLFA	strain=GLFA	na	latest	Contig	Major	Full	2013-05-14	Cofactor	Altogen Labs	na	na	https://ftp.ncbi.nlm.nih.gov/genomes/all/GCA/000/392/415/GCA_000392415.2_Cofactor	fragmented assembly	na	na	haploid	bacteria	5496136	5496136	53.5	0	4657	4657	Altogen Labs	Annotation submitted by Altogen Labs	2014-07-28	0	0	0	na	#N/A
GCA_000418815.1	PRJNA203061	SAMN02436761	ATOG00000000.1	na	1333585	615	Serratia marcescens MC620	strain=MC620	na	latest	Scaffold	Major	Full	2013-07-08	S_marcescensMC620-1.0	The Genome Institute	GCF_000418815.1	identical	https://ftp.ncbi.nlm.nih.gov/genomes/all/GCA/000/418/815/GCA_000418815.1_S_marcescensMC620-1.0	na	na	na	haploid	bacteria	5259807	5255807	59	0	138	178	The Genome Institute	Annotation submitted by The Genome Institute	2013-07-08	0	0	0	na	missing
GCA_000418835.1	PRJNA203058	SAMN02436893	ATOH00000000.1	na	1333584	615	Serratia marcescens MC6001	strain=MC6001	na	latest	Scaffold	Major	Full	2013-07-08	S_marcescensMC6001-1.0	The Genome Institute	GCF_000418835.1	identical	https://ftp.ncbi.nlm.nih.gov/genomes/all/GCA/000/418/835/GCA_000418835.1_S_marcescensMC6001-1.0	na	na	na	haploid	bacteria	5367622	5361822	59	0	131	189	The Genome Institute	Annotation submitted by The Genome Institute	2013-07-08	0	0	0	na	missing
GCA_000418855.2	PRJNA203057	SAMN02436715	ATOI00000000.1	na	1333583	615	Serratia marcescens MC6000	strain=MC6000	na	latest	Scaffold	Minor	Full	2013-07-08	S_marcescensMC6000-1.0	The Genome Institute	GCF_000418855.2	identical	https://ftp.ncbi.nlm.nih.gov/genomes/all/GCA/000/418/855/GCA_000418855.2_S_marcescensMC6000-1.0	na	na	na	haploid	bacteria	5327744	5321744	59.5	0	133	193	The Genome Institute	Annotation submitted by The Genome Institute	2015-10-29	0	0	0	na	missing
GCA_000418875.1	PRJNA203056	SAMN02436894	ATOJ00000000.1	na	1333582	615	Serratia marcescens MC460	strain=MC460	na	latest	Scaffold	Major	Full	2013-07-08	S_marcescensMC460-1.0	The Genome Institute	GCF_000418875.1	identical	https://ftp.ncbi.nlm.nih.gov/genomes/all/GCA/000/418/875/GCA_000418875.1_S_marcescensMC460-1.0	na	na	na	haploid	bacteria	5371197	5362997	59	0	139	221	The Genome Institute	Annotation submitted by The Genome Institute	2013-07-08	0	0	0	na	missing
GCA_000418895.1	PRJNA203055	SAMN02436762	ATOK00000000.1	na	1333581	615	Serratia marcescens MC459	strain=MC459	na	latest	Scaffold	Major	Full	2013-07-08	S_marcescensMC459-1.0	The Genome Institute	GCF_000418895.1	identical	https://ftp.ncbi.nlm.nih.gov/genomes/all/GCA/000/418/895/GCA_000418895.1_S_marcescensMC459-1.0	na	na	na	haploid	bacteria	5373060	5367360	59	0	129	186	The Genome Institute	Annotation submitted by The Genome Institute	2013-07-08	0	0	0	na	missing
GCA_000418915.1	PRJNA203054	SAMN02436823	ATOL00000000.1	na	1333580	615	Serratia marcescens MC458	strain=MC458	na	latest	Scaffold	Major	Full	2013-07-08	S_marcescensMC458-1.0	The Genome Institute	GCF_000418915.1	identical	https://ftp.ncbi.nlm.nih.gov/genomes/all/GCA/000/418/915/GCA_000418915.1_S_marcescensMC458-1.0	na	na	na	haploid	bacteria	5402091	5397991	59	0	156	197	The Genome Institute	Annotation submitted by The Genome Institute	2013-07-08	0	0	0	na	missing
GCA_000418935.1	PRJNA203079	SAMN02436716	ATOM00000000.1	na	1333586	615	Serratia marcescens AB42556419-isolate1	strain=AB42556419-isolate1	na	latest	Scaffold	Major	Full	2013-07-08	S_marcescensAB42556419-isolate1-1.0	The Genome Institute	GCF_000418935.1	identical	https://ftp.ncbi.nlm.nih.gov/genomes/all/GCA/000/418/935/GCA_000418935.1_S_marcescensAB42556419-isolate1-1.0	na	na	na	haploid	bacteria	5334871	5328671	59.5	0	117	179	The Genome Institute	Annotation submitted by The Genome Institute	2013-07-08	0	0	0	na	missing
GCA_000422085.1	PRJNA208332	SAMN02604177	na	na	1346614	614	Serratia liquefaciens ATCC 27592	strain=ATCC 27592	na	latest	Complete Genome	Major	Full	2013-07-11	ASM42208v1	University of Florida	GCF_000422085.1	identical	https://ftp.ncbi.nlm.nih.gov/genomes/all/GCA/000/422/085/GCA_000422085.1_ASM42208v1	na	assembly from type material	na	haploid	bacteria	5282719	5282719	55.5	2	2	2	NCBI	NCBI Prokaryotic Genome Annotation Pipeline (PGAP)	2013-06-19	5023	4894	109	23950115	missing
GCA_000438825.1	PRJNA209109	SAMN02603297	na	na	1348660	82996	Serratia plymuthica S13	na	S13	latest	Complete Genome	Major	Full	2013-07-05	ASM43882v1	Graz University of Technology	GCF_000438825.1	identical	https://ftp.ncbi.nlm.nih.gov/genomes/all/GCA/000/438/825/GCA_000438825.1_ASM43882v1	na	na	na	haploid	bacteria	5467306	5467306	56	1	1	1	NCBI	NCBI Prokaryotic Genome Annotation Pipeline (PGAP)	2013-07-01	5125	4991	107	23929484	missing
GCA_000442375.1	PRJNA208980	SAMN02469362	ATJX00000000.1	na	1348337	615	Serratia marcescens LCT-SM262	strain=LCT-SM262	na	latest	Scaffold	Major	Full	2013-07-31	S.marcescens_LCT-SM262	BGI	GCF_000442375.1	identical	https://ftp.ncbi.nlm.nih.gov/genomes/all/GCA/000/442/375/GCA_000442375.1_S.marcescens_LCT-SM262	na	na	na	haploid	bacteria	5160155	4861156	59.5	0	55	559	BGI	Annotation submitted by BGI	2013-07-31	0	0	0	na	#N/A
GCA_000442455.1	PRJNA208978	SAMN02469358	ATJW00000000.1	na	1348336	615	Serratia marcescens LCT-SM166	strain=LCT-SM166	na	latest	Scaffold	Major	Full	2013-07-31	S.marcescens_LCT-SM166	BGI	GCF_000442455.1	identical	https://ftp.ncbi.nlm.nih.gov/genomes/all/GCA/000/442/455/GCA_000442455.1_S.marcescens_LCT-SM166	na	na	na	haploid	bacteria	5070021	5019077	59.5	0	13	47	BGI	Annotation submitted by BGI	2013-07-31	0	0	0	24526644	missing
GCA_000463345.3	PRJNA202845	SAMN02470747	na	na	104623	104623	Serratia sp. ATCC 39006	strain=ATCC 39006	na	latest	Complete Genome	Major	Full	2018-01-04	ASM46334v3	Oak Ridge National Lab	GCF_000463345.2	identical	https://ftp.ncbi.nlm.nih.gov/genomes/all/GCA/000/463/345/GCA_000463345.3_ASM46334v3	na	na	na	haploid	bacteria	4971757	4971757	49.5	1	1	1	NCBI	NCBI Prokaryotic Genome Annotation Pipeline (PGAP)	2017-11-24	4548	4313	104	24336377	#N/A
GCA_000465615.2	PRJNA211617	SAMN02469683	AVSR00000000.1	na	1357297	615	Serratia marcescens EGD-HP20	strain=EGD-HP20	na	latest	Contig	Minor	Full	2013-09-11	GS De Novo Assembly	National Environmental Engineering Research Institute-CSIR	GCF_000465615.2	identical	https://ftp.ncbi.nlm.nih.gov/genomes/all/GCA/000/465/615/GCA_000465615.2_GS_De_Novo_Assembly	na	na	na	haploid	bacteria	5077620	5077620	60	0	61	61	NCBI	NCBI Prokaryotic Genome Annotation Pipeline (PGAP)	2013-08-26	4818	4728	84	na	2005-10-09
GCA_000468075.1	PRJNA202229	SAMN02469999	ASZB00000000.1	na	1332070	47917	Serratia fonticola AU-P3(3)	strain=AU-P3(3)	na	latest	Contig	Major	Full	2013-09-16	Serratia fanticola AU-P3(3)	Institute of Microbial Technology	GCF_000468075.1	identical	https://ftp.ncbi.nlm.nih.gov/genomes/all/GCA/000/468/075/GCA_000468075.1_Serratia_fanticola_AU-P3_3_	annotation fails completeness check	na	na	haploid	bacteria	5023127	5023127	54	0	44	44	Institute of Microbial Technology	Annotation submitted by Institute of Microbial Technology	2013-09-16	4483	4483	0	24233592	#N/A
GCA_000469035.1	PRJNA213314	SAMN02471347	AVAH00000000.1	na	1378072	47917	Serratia fonticola LMG 7882	strain=LMG 7882	na	latest	Contig	Major	Full	2013-09-18	sf7882_v1	Rede Paraense de gen么mica e prote么mica	GCF_000469035.1	identical	https://ftp.ncbi.nlm.nih.gov/genomes/all/GCA/000/469/035/GCA_000469035.1_sf7882_v1	na	assembly from type material	na	haploid	bacteria	5895861	5895861	53.5	0	363	363	Rede Paraense de gen么mica e prote么mica	Annotation submitted by Rede Paraense de gen么mica e prote么mica	2013-09-19	0	0	0	24265499	missing
GCA_000476315.1	PRJNA213447	SAMN02471348	AUZV00000000.1	na	1379259	47917	Serratia fonticola UTAD54	strain=UTAD54	na	latest	Contig	Major	Full	2013-09-18	UTAD54_1	Rede Paraense de gen么mica e prote么mica	GCF_000476315.1	identical	https://ftp.ncbi.nlm.nih.gov/genomes/all/GCA/000/476/315/GCA_000476315.1_UTAD54_1	na	na	na	haploid	bacteria	5953423	5953423	53.5	0	133	133	Rede Paraense de gen么mica e prote么mica	Annotation submitted by Rede Paraense de gen么mica e prote么mica	2013-10-21	0	0	0	24285645	missing
GCA_000477615.1	PRJNA202230	SAMN02470002	ASZA00000000.1	na	1332071	47917	Serratia fonticola AU-AP2C	strain=AU-AP2C	na	latest	Contig	Major	Full	2013-09-17	Serratia fanticola	Institute of Microbial Technology	GCF_000477615.1	identical	https://ftp.ncbi.nlm.nih.gov/genomes/all/GCA/000/477/615/GCA_000477615.1_Serratia_fanticola	annotation fails completeness check	na	na	haploid	bacteria	4999819	4999819	54	0	34	34	Institute of Microbial Technology	Annotation submitted by Institute of Microbial Technology	2013-09-16	4465	4465	0	24309742	#N/A
GCA_000478545.1	PRJNA175925	SAMN02440958	ARWD00000000.1	na	1006598	82996	Serratia plymuthica RVH1	strain=RVH1	na	latest	Complete Genome	Major	Full	2013-04-26	ASM47854v1	DOE Joint Genome Institute	GCF_000478545.1	identical	https://ftp.ncbi.nlm.nih.gov/genomes/all/GCA/000/478/545/GCA_000478545.1_ASM47854v1	na	na	na	haploid	bacteria	5514320	5514320	56	1	1	1	DOE Joint Genome Institute	Annotation submitted by DOE Joint Genome Institute	2013-10-22	0	0	0	24503985	Missing
GCA_000496755.2	PRJNA223507	SAMN02743684	AYKS00000000.2	na	1410619	1410619	Serratia sp. DD3	strain=DD3	na	latest	Contig	Major	Full	2014-07-18	ASM49675v2	Georg-August-University Goettingen, Genomic and Applied Microbiology, Goettingen Genomics Laboratory	GCF_000496755.2	identical	https://ftp.ncbi.nlm.nih.gov/genomes/all/GCA/000/496/755/GCA_000496755.2_ASM49675v2	na	na	na	haploid	bacteria	5273532	5273532	49	0	123	123	Georg-August-University Goettingen, Genomic and Applied Microbiology, Goettingen Genomics Laboratory	Annotation submitted by Georg-August-University Goettingen, Genomic and Applied Microbiology, Goettingen Genomics Laboratory	2014-07-18	4667	4595	72	25212623	#N/A
GCA_000513215.1	PRJEB4201	SAMEA3138834	na	na	273526	615	Serratia marcescens subsp. marcescens Db11	strain=Db11	na	latest	Complete Genome	Major	Full	2013-11-26	DB11	WTSI	GCF_000513215.1	identical	https://ftp.ncbi.nlm.nih.gov/genomes/all/GCA/000/513/215/GCA_000513215.1_DB11	na	na	na	haploid	bacteria	5113802	5113802	59.5	1	1	1	WTSI	Annotation submitted by WTSI	2016-03-31	4831	4709	110	25070509	missing
GCA_000521905.1	PRJNA219258	SAMN02356590	JAPC00000000.1	na	1400187	615	Serratia marcescens BIDMC 50	strain=BIDMC 50	na	latest	Scaffold	Major	Full	2014-01-23	Serr_marc_BIDMC_50_V1	Broad Institute	GCF_000521905.1	identical	https://ftp.ncbi.nlm.nih.gov/genomes/all/GCA/000/521/905/GCA_000521905.1_Serr_marc_BIDMC_50_V1	na	na	na	haploid	bacteria	5120658	5117017	59.5	0	4	14	Broad Institute	Annotation submitted by Broad Institute	2014-01-23	4797	4694	101	na	2013-01-01
GCA_000521925.1	PRJNA219251	SAMN02356583	JAPD00000000.1	na	1400186	615	Serratia marcescens BIDMC 44	strain=BIDMC 44	na	latest	Scaffold	Major	Full	2014-01-23	Serr_marc_BIDMC_44_V1	Broad Institute	GCF_000521925.1	identical	https://ftp.ncbi.nlm.nih.gov/genomes/all/GCA/000/521/925/GCA_000521925.1_Serr_marc_BIDMC_44_V1	na	na	na	haploid	bacteria	5341662	5320938	59.5	0	2	14	Broad Institute	Annotation submitted by Broad Institute	2014-01-23	4933	4827	105	na	2013-01-01
GCA_000633315.1	PRJNA226207	SAMN02729855	AYMN00000000.1	na	1397284	1397284	Serratia sp. H1n	strain=H1n	na	latest	Contig	Major	Full	2014-04-18	ASM63331v1	University of Malaya	GCF_000633315.1	identical	https://ftp.ncbi.nlm.nih.gov/genomes/all/GCA/000/633/315/GCA_000633315.1_ASM63331v1	na	na	na	haploid	bacteria	6123355	6123355	54	0	247	247	University of Malaya	Annotation submitted by University of Malaya	2014-04-18	0	0	0	na	#N/A
GCA_000633335.1	PRJNA226208	SAMN02729848	AYMO00000000.1	na	1416757	615	Serratia marcescens H1q	strain=H1q	na	latest	Contig	Major	Full	2014-04-18	ASM63333v1	University of Malaya	GCF_000633335.1	identical	https://ftp.ncbi.nlm.nih.gov/genomes/all/GCA/000/633/335/GCA_000633335.1_ASM63333v1	unverified source organism	na	na	haploid	bacteria	5243094	5243094	59	0	60	60	University of Malaya	Annotation submitted by University of Malaya	2014-04-18	0	0	0	na	missing
GCA_000633355.1	PRJNA226210	SAMN02729856	AYMQ00000000.1	na	1397285	1397285	Serratia sp. H1w	strain=H1w	na	latest	Contig	Major	Full	2014-04-18	ASM63335v1	University of Malaya	GCF_000633355.1	identical	https://ftp.ncbi.nlm.nih.gov/genomes/all/GCA/000/633/355/GCA_000633355.1_ASM63335v1	na	na	na	haploid	bacteria	6126027	6126027	54	0	240	240	University of Malaya	Annotation submitted by University of Malaya	2014-04-18	0	0	0	na	#N/A
GCA_000633555.1	PRJNA226213	SAMN02729853	AYMT00000000.1	na	1416761	615	Serratia marcescens PH1a	strain=PH1a	na	latest	Contig	Major	Full	2014-04-18	ASM63355v1	University of Malaya	GCF_000633555.1	identical	https://ftp.ncbi.nlm.nih.gov/genomes/all/GCA/000/633/555/GCA_000633555.1_ASM63355v1	unverified source organism	na	na	haploid	bacteria	5243840	5243840	59	0	56	56	University of Malaya	Annotation submitted by University of Malaya	2014-04-18	0	0	0	na	missing
GCA_000633695.1	PRJNA234267	SAMN02581400	JJMZ00000000.1	na	1445865	615	Serratia marcescens BIDMC 81	strain=BIDMC 81	na	latest	Scaffold	Major	Full	2014-04-18	Serr_marc_BIDMC_81_V1	Broad Institute	GCF_000633695.1	identical	https://ftp.ncbi.nlm.nih.gov/genomes/all/GCA/000/633/695/GCA_000633695.1_Serr_marc_BIDMC_81_V1	na	na	na	haploid	bacteria	5046223	5046123	59.5	0	33	34	Broad Institute	Annotation submitted by Broad Institute	2014-04-18	4727	4655	71	na	2013-09-01
GCA_000633715.1	PRJNA234266	SAMN02581399	JJNA00000000.1	na	1445864	615	Serratia marcescens BIDMC 80	strain=BIDMC 80	na	latest	Scaffold	Major	Full	2014-04-18	Serr_marc_BIDMC_80_V1	Broad Institute	GCF_000633715.1	identical	https://ftp.ncbi.nlm.nih.gov/genomes/all/GCA/000/633/715/GCA_000633715.1_Serr_marc_BIDMC_80_V1	na	na	na	haploid	bacteria	5274231	5273645	59.5	0	37	40	Broad Institute	Annotation submitted by Broad Institute	2014-04-18	4951	4865	84	na	2013-09-01
GCA_000648575.1	PRJNA240341	SAMN02676618	na	na	82996	82996	Serratia plymuthica	strain=V4	na	latest	Chromosome	Major	Full	2014-04-28	ASM64857v1	Harvard Medical School	GCF_000648575.1	identical	https://ftp.ncbi.nlm.nih.gov/genomes/all/GCA/000/648/575/GCA_000648575.1_ASM64857v1	na	na	na	haploid	bacteria	5513353	5511963	56	1	1	1	NCBI	NCBI Prokaryotic Genome Annotation Pipeline (PGAP)	2014-03-07	5081	4959	68	24831138	2006-10-01
GCA_000695485.1	PRJNA240624	SAMN02678212	JGVB00000000.1	na	615	615	Serratia marcescens	strain=ATCC 14041	na	latest	Contig	Major	Full	2014-05-22	smgenome	Serratia marcescens ATCC14041	GCF_000695485.1	identical	https://ftp.ncbi.nlm.nih.gov/genomes/all/GCA/000/695/485/GCA_000695485.1_smgenome	na	na	na	haploid	bacteria	5029875	5029875	60	0	161	161	Serratia marcescens ATCC14041	Annotation submitted by Serratia marcescens ATCC14041	2014-05-22	0	0	0	24948764	1905-07-05
GCA_000695995.1	PRJNA198771	SAMN03081466	na	na	1327989	1327989	Serratia sp. FS14	strain=FS14	na	latest	Complete Genome	Major	Full	2014-05-27	ASM69599v1	Nanjing Agricultural University Bioinformatics Center	GCF_000695995.1	identical	https://ftp.ncbi.nlm.nih.gov/genomes/all/GCA/000/695/995/GCA_000695995.1_ASM69599v1	na	na	na	haploid	bacteria	5249875	5249875	59.5	1	1	1	Nanjing Agricultural University Bioinformatics Center	Annotation submitted by Nanjing Agricultural University Bioinformatics Center	2015-04-28	4873	4761	112	25856195	#N/A
GCA_000699165.1	PRJDB1632	SAMD00016897	BAZB00000000.1	na	1460083	614	Serratia liquefaciens FK01	strain=FK01	na	latest	Scaffold	Major	Full	2014-05-29	ASM69916v1	Kyushu University	GCF_000699165.1	identical	https://ftp.ncbi.nlm.nih.gov/genomes/all/GCA/000/699/165/GCA_000699165.1_ASM69916v1	na	na	na	haploid	bacteria	5280113	5279587	56	0	28	49	Kyushu University	Annotation submitted by Kyushu University	2016-04-15	4969	4884	85	24970828	#N/A
GCA_000734475.1	PRJNA243044	SAMN02712193	JPOB00000000.1	na	615	615	Serratia marcescens	strain=YDC563	na	latest	Scaffold	Major	Full	2014-07-28	ASM73447v1	University of Pittsburgh	GCF_000734475.1	identical	https://ftp.ncbi.nlm.nih.gov/genomes/all/GCA/000/734/475/GCA_000734475.1_ASM73447v1	na	na	na	haploid	bacteria	5073647	5071113	60	0	54	54	NCBI	NCBI Prokaryotic Genome Annotation Pipeline (PGAP)	2014-07-24	4590	4488	85	na	#N/A
GCA_000734885.1	PRJNA241476	SAMN02690690	JGVP00000000.1	na	82995	82995	Serratia grimesii	strain=A2	na	latest	Contig	Major	Full	2014-07-28	SerGri_SPAdes	Kazan (Volga region) Federal University	GCF_000734885.1	identical	https://ftp.ncbi.nlm.nih.gov/genomes/all/GCA/000/734/885/GCA_000734885.1_SerGri_SPAdes	many frameshifted proteins	na	na	haploid	bacteria	5133068	5133068	53	0	120	120	NCBI	NCBI Prokaryotic Genome Annotation Pipeline (PGAP)	2014-03-19	4798	4396	94	25237029	#N/A
GCA_000735445.1	PRJNA59561	SAMN02743269	JMPQ00000000.1	na	911022	615	Serratia marcescens subsp. marcescens ATCC 13880	strain=ATCC 13880	na	latest	Contig	Major	Full	2014-07-28	GSMA_DRAFTv1	UW-GEL (University of Wisconsin - Genome Evolution Laboratory)	GCF_000735445.1	identical	https://ftp.ncbi.nlm.nih.gov/genomes/all/GCA/000/735/445/GCA_000735445.1_GSMA_DRAFTv1	na	assembly from type material	na	haploid	bacteria	5092452	5092452	60	0	62	62	UW-GEL (University of Wisconsin - Genome Evolution Laboratory)	Annotation submitted by UW-GEL (University of Wisconsin - Genome Evolution Laboratory)	2014-07-28	4819	4739	75	na	unknown
GCA_000738535.1	PRJNA256271	SAMN02942804	JPQY00000000.1	na	615	615	Serratia marcescens	strain=MCB	na	latest	Contig	Major	Full	2014-08-07	ASM73853v1	University of the Witwatersrand	GCF_000738535.1	identical	https://ftp.ncbi.nlm.nih.gov/genomes/all/GCA/000/738/535/GCA_000738535.1_ASM73853v1	na	na	na	haploid	bacteria	5298782	5298782	59	0	103	103	NCBI	NCBI Prokaryotic Genome Annotation Pipeline (PGAP)	2014-07-30	4877	4756	100	25237022	2013-04-11
GCA_000738675.1	PRJNA257492	SAMN02952129	JPUX00000000.1	na	1449981	458197	Serratia nematodiphila DZ0503SBS1	strain=DSM 21420	na	latest	Contig	Major	Full	2014-08-07	ASM73867v1	Kyungpook National University	GCF_000738675.1	identical	https://ftp.ncbi.nlm.nih.gov/genomes/all/GCA/000/738/675/GCA_000738675.1_ASM73867v1	na	assembly from type material	na	haploid	bacteria	5224920	5224920	59.5	0	2	2	NCBI	NCBI Prokaryotic Genome Annotation Pipeline (PGAP)	2014-08-06	4789	4629	117	25444874	1905-06-30
GCA_000739215.1	PRJNA255947	SAMN02947226	JPWM00000000.1	na	615	615	Serratia marcescens	strain=NGS-ED-1015	na	latest	Contig	Major	Full	2014-08-13	ASM73921v1	Cork Institute of Technology	GCF_000739215.1	identical	https://ftp.ncbi.nlm.nih.gov/genomes/all/GCA/000/739/215/GCA_000739215.1_ASM73921v1	na	na	na	haploid	bacteria	5122566	5122566	60	0	7	7	Cork Institute of Technology	Annotation submitted by Cork Institute of Technology	2014-08-13	0	0	0	25212627	1905-07-05
GCA_000743355.1	PRJNA255826	SAMN02991040	JQEI00000000.1	na	1524467	1524467	Serratia sp. Ag1	strain=Ag1	na	latest	Contig	Major	Full	2014-08-25	ASM74335v1	New Mexico State University	GCF_000743355.1	identical	https://ftp.ncbi.nlm.nih.gov/genomes/all/GCA/000/743/355/GCA_000743355.1_ASM74335v1	na	na	na	haploid	bacteria	5347575	5347575	52.5	0	110	110	NCBI	NCBI Prokaryotic Genome Annotation Pipeline (PGAP)	2014-08-20	4684	4555	105	25767231	#N/A
GCA_000743365.1	PRJNA257539	SAMN02990149	JQEJ00000000.1	na	1532556	1532556	Serratia sp. Ag2	strain=Ag2	na	latest	Contig	Major	Full	2014-08-25	ASM74336v1	New Mexico State University	GCF_000743365.1	identical	https://ftp.ncbi.nlm.nih.gov/genomes/all/GCA/000/743/365/GCA_000743365.1_ASM74336v1	na	na	na	haploid	bacteria	5324817	5324817	52.5	0	109	109	NCBI	NCBI Prokaryotic Genome Annotation Pipeline (PGAP)	2014-08-20	4651	4520	106	na	#N/A
GCA_000743395.1	PRJNA244355	SAMN02872852	JOVM00000000.1	na	615	615	Serratia marcescens	strain=CDC_813-60	na	latest	Scaffold	Major	Full	2014-08-25	SAS_1	Los Alamos National Laboratory	GCF_000743395.1	identical	https://ftp.ncbi.nlm.nih.gov/genomes/all/GCA/000/743/395/GCA_000743395.1_SAS_1	na	na	na	haploid	bacteria	5131648	5131448	60	0	2	4	Los Alamos National Laboratory	Annotation submitted by Los Alamos National Laboratory	2014-08-25	4845	4724	121	25291774	unknown
GCA_000747565.1	PRJNA91109	SAMN02990345	na	na	488142	488142	Serratia sp. SCBI	strain=SCBI	na	latest	Complete Genome	Major	Full	2014-09-04	ASM74756v1	Hubbard Center for Genome Studies	GCF_000747565.1	identical	https://ftp.ncbi.nlm.nih.gov/genomes/all/GCA/000/747/565/GCA_000747565.1_ASM74756v1	na	na	na	haploid	bacteria	5101896	5101896	59.5	2	2	2	Hubbard Center for Genome Studies	Annotation submitted by Hubbard Center for Genome Studies	2016-07-26	4775	4672	103	na	#N/A
GCA_000751195.1	PRJEB6931	SAMEA2687580	CCNF00000000.1	na	615	615	Serratia marcescens	na	na	latest	Scaffold	Major	Full	2014-09-06	Serratia assembly	UB	GCF_000751195.1	identical	https://ftp.ncbi.nlm.nih.gov/genomes/all/GCA/000/751/195/GCA_000751195.1_Serratia_assembly	missing strain identifier	na	na	haploid	bacteria	5100993	5100404	60	0	66	66	UB	Annotation submitted by UB	2014-09-09	0	0	0	na	missing
GCA_000783615.2	PRJNA231221	SAMN02934533	JTBC00000000.2	na	615	615	Serratia marcescens	strain=FDAARGOS_79	na	latest	Contig	Major	Full	2018-01-19	ASM78361v2	University of Maryland School of Medicine Institute for Genome Sciences (IGS) - sequencing center	GCF_000783615.1	identical	https://ftp.ncbi.nlm.nih.gov/genomes/all/GCA/000/783/615/GCA_000783615.2_ASM78361v2	na	na	na	haploid	bacteria	5383224	5383224	59.5	0	14	14	NCBI	NCBI Prokaryotic Genome Annotation Pipeline (PGAP)	2018-01-18	5151	4945	134	na	2013-11-03
GCA_000783915.2	PRJNA231221	SAMN02934514	na	na	615	615	Serratia marcescens	strain=FDAARGOS_65	na	latest	Complete Genome	Major	Full	2018-01-29	ASM78391v2	University of Maryland School of Medicine Institute for Genome Sciences (IGS) - sequencing center	GCF_000783915.2	identical	https://ftp.ncbi.nlm.nih.gov/genomes/all/GCA/000/783/915/GCA_000783915.2_ASM78391v2	na	na	na	haploid	bacteria	5248423	5248423	60	1	1	1	NCBI	NCBI Prokaryotic Genome Annotation Pipeline (PGAP)	2018-01-18	4943	4755	128	na	2013-10-19
GCA_000783975.2	PRJNA231221	SAMN02934511	JTBU00000000.2	na	615	615	Serratia marcescens	strain=FDAARGOS_62	na	latest	Contig	Major	Full	2018-01-19	ASM78397v2	University of Maryland School of Medicine Institute for Genome Sciences (IGS) - sequencing center	GCF_000783975.2	identical	https://ftp.ncbi.nlm.nih.gov/genomes/all/GCA/000/783/975/GCA_000783975.2_ASM78397v2	na	na	na	haploid	bacteria	5136730	5136730	59.5	0	4	4	NCBI	NCBI Prokaryotic Genome Annotation Pipeline (PGAP)	2018-01-18	4866	4698	123	na	2013-10-15
GCA_000805875.1	PRJNA270627	SAMN03267740	JWLO00000000.1	na	615	615	Serratia marcescens	strain=RM66262	na	latest	Scaffold	Major	Full	2014-12-19	SmRM66262_v1.0	INDEAR	GCF_000805875.1	identical	https://ftp.ncbi.nlm.nih.gov/genomes/all/GCA/000/805/875/GCA_000805875.1_SmRM66262_v1.0	na	na	na	haploid	bacteria	4882257	4882231	60	0	19	19	NCBI	NCBI Prokaryotic Genome Annotation Pipeline (PGAP)	2014-12-18	4520	4366	101	26634764	1905-06-25
GCA_000821185.2	PRJEB6106	SAMEA2581874	na	na	138074	138074	Serratia symbiotica	strain=CWBI-2.3	na	latest	Complete Genome	Major	Full	2020-07-14	ASM82118v2	universit茅 catholique de louvain	GCF_000821185.2	identical	https://ftp.ncbi.nlm.nih.gov/genomes/all/GCA/000/821/185/GCA_000821185.2_ASM82118v2	na	assembly from type material	na	haploid	bacteria	3550913	3550913	52	3	3	3	NCBI	NCBI Prokaryotic Genome Annotation Pipeline (PGAP)	2020-04-02	3494	2974	96	25146134	#N/A
GCA_000828775.1	PRJDB1121	SAMD00061009	na	na	1334564	615	Serratia marcescens SM39	strain=SM39	na	latest	Complete Genome	Major	Full	2014-01-09	ASM82877v1	Frontier Science Research Center, University of Miyazaki	GCF_000828775.1	identical	https://ftp.ncbi.nlm.nih.gov/genomes/all/GCA/000/828/775/GCA_000828775.1_ASM82877v1	na	na	na	haploid	bacteria	5326023	5326023	59.5	3	3	3	Frontier Science Research Center, University of Miyazaki	Annotation submitted by Frontier Science Research Center, University of Miyazaki	2017-01-26	5102	4970	109	25070509	missing
GCA_000975245.1	PRJNA281037	SAMN03481691	na	na	614	614	Serratia liquefaciens	strain=HUMV-21	na	latest	Complete Genome	Major	Full	2015-04-21	ASM97524v1	Veterinary Immunology Group and Animal Production, University Institute of Animal Health	GCF_000975245.1	identical	https://ftp.ncbi.nlm.nih.gov/genomes/all/GCA/000/975/245/GCA_000975245.1_ASM97524v1	na	na	na	haploid	bacteria	5326657	5326657	55	1	1	1	NCBI	NCBI Prokaryotic Genome Annotation Pipeline (PGAP)	2015-04-16	4954	4805	108	26021922	1905-07-01
GCA_000988045.1	PRJNA260750	SAMN03025787	JSFB00000000.1	na	300181	300181	Serratia ureilytica	strain=Lr5/4	na	latest	Contig	Major	Full	2015-05-05	GFC_24	Los Alamos National Laboratory	GCF_000988045.1	identical	https://ftp.ncbi.nlm.nih.gov/genomes/all/GCA/000/988/045/GCA_000988045.1_GFC_24	na	na	na	haploid	bacteria	5391360	5391360	59	0	1	1	Los Alamos National Laboratory	Annotation submitted by Los Alamos National Laboratory	2015-05-05	5094	4982	112	na	2011-05-09
GCA_001006005.1	PRJNA279822	SAMN03450772	na	representative genome	47917	47917	Serratia fonticola	strain=DSM 4576	na	latest	Complete Genome	Major	Full	2015-05-11	ASM100600v1	University of Malaya	GCF_001006005.1	identical	https://ftp.ncbi.nlm.nih.gov/genomes/all/GCA/001/006/005/GCA_001006005.1_ASM100600v1	na	assembly from type material	na	haploid	bacteria	6000511	6000511	53.5	1	1	1	NCBI	NCBI Prokaryotic Genome Annotation Pipeline (PGAP)	2015-04-10	5338	5098	106	na	1905-06-01
GCA_001007555.1	PRJNA282428	SAMN03610504	LCWI00000000.1	na	615	615	Serratia marcescens	strain=90-166	na	latest	Scaffold	Major	Full	2015-05-14	2015-04-28	KRIBB	GCF_001007555.1	identical	https://ftp.ncbi.nlm.nih.gov/genomes/all/GCA/001/007/555/GCA_001007555.1_2015-04-28	na	na	na	haploid	bacteria	5484396	5482850	59	0	63	63	NCBI	NCBI Prokaryotic Genome Annotation Pipeline (PGAP)	2015-05-08	5152	4984	104	26089427	1905-06-12
GCA_001011075.1	PRJNA284289	SAMN03701014	LDEG00000000.1	na	1656220	1656220	Serratia sp. TEL	strain=TEL	na	latest	Contig	Major	Full	2015-05-21	ASM101107v1	University of the Witwatersrand	GCF_001011075.1	identical	https://ftp.ncbi.nlm.nih.gov/genomes/all/GCA/001/011/075/GCA_001011075.1_ASM101107v1	contaminated	na	na	haploid	bacteria	5000541	5000541	59.5	0	19	19	NCBI	NCBI Prokaryotic Genome Annotation Pipeline (PGAP)	2015-05-19	4647	4495	116	26159531	#N/A
GCA_001022215.1	PRJNA246471	SAMN03733805	na	na	615	615	Serratia marcescens	strain=CAV1492	na	latest	Complete Genome	Major	Full	2015-06-09	ASM102221v1	University of Oxford	GCF_001022215.1	identical	https://ftp.ncbi.nlm.nih.gov/genomes/all/GCA/001/022/215/GCA_001022215.1_ASM102221v1	na	na	na	haploid	bacteria	5828402	5828402	58.5	6	6	6	NCBI	NCBI Prokaryotic Genome Annotation Pipeline (PGAP)	2015-06-03	5476	5248	110	na	2011-12-01
GCA_001030265.1	PRJNA271899	SAMN03280199	LETV00000000.1	na	615	615	Serratia marcescens	strain=BWH57	na	latest	Scaffold	Major	Full	2015-06-22	Serr_marc_BWH57_V1	Broad Institute	GCF_001030265.1	identical	https://ftp.ncbi.nlm.nih.gov/genomes/all/GCA/001/030/265/GCA_001030265.1_Serr_marc_BWH57_V1	na	na	na	haploid	bacteria	5659252	5629688	58.5	0	13	31	Broad Institute	Annotation submitted by Broad Institute	2015-07-21	5317	5211	105	na	1905-07-06
GCA_001034375.1	PRJNA271899	SAMN03280432	LFBR00000000.1	na	615	615	Serratia marcescens	strain=BWH56	na	latest	Scaffold	Major	Full	2015-06-22	Serr_marc_BWH56_V1	Broad Institute	GCF_001034375.1	identical	https://ftp.ncbi.nlm.nih.gov/genomes/all/GCA/001/034/375/GCA_001034375.1_Serr_marc_BWH56_V1	low quality sequence	na	na	haploid	bacteria	5620047	5596547	58.5	0	10	41	Broad Institute	Annotation submitted by Broad Institute	2015-06-22	5281	5177	102	na	#N/A
GCA_001034395.1	PRJNA271899	SAMN03280433	LFBS00000000.1	na	615	615	Serratia marcescens	strain=UCI87	na	latest	Scaffold	Major	Full	2015-06-22	Serr_marc_UCI87_V1	Broad Institute	GCF_001034395.1	identical	https://ftp.ncbi.nlm.nih.gov/genomes/all/GCA/001/034/395/GCA_001034395.1_Serr_marc_UCI87_V1	na	na	na	haploid	bacteria	5133128	5126761	59.5	0	12	21	Broad Institute	Annotation submitted by Broad Institute	2015-06-22	4826	4727	97	na	1905-07-06
GCA_001034405.1	PRJNA271899	SAMN03280434	LFBT00000000.1	na	615	615	Serratia marcescens	strain=UCI88	na	latest	Scaffold	Major	Full	2015-06-22	Serr_marc_UCI88_V1	Broad Institute	GCF_001034405.1	identical	https://ftp.ncbi.nlm.nih.gov/genomes/all/GCA/001/034/405/GCA_001034405.1_Serr_marc_UCI88_V1	na	na	na	haploid	bacteria	5187497	5171285	60	0	1	11	Broad Institute	Annotation submitted by Broad Institute	2015-06-22	4808	4710	97	na	1905-07-06
GCA_001051865.1	PRJNA286707	SAMN03769462	LFJS00000000.1	na	615	615	Serratia marcescens	strain=AH0650_Sm1	na	latest	Contig	Major	Full	2015-07-10	ASM105186v1	University of Melbourne	GCF_001051865.1	identical	https://ftp.ncbi.nlm.nih.gov/genomes/all/GCA/001/051/865/GCA_001051865.1_ASM105186v1	na	na	na	haploid	bacteria	5201657	5201657	59.5	0	20	20	University of Melbourne	Annotation submitted by University of Melbourne	2015-07-10	4845	4734	111	26337895	#N/A
GCA_001060335.1	PRJNA267549	SAMN03197101	JWBL00000000.1	na	615	615	Serratia marcescens	strain=1145_SMAR	na	latest	Scaffold	Major	Full	2015-07-10	ASM106033v1	University of Washington	GCF_001060335.1	identical	https://ftp.ncbi.nlm.nih.gov/genomes/all/GCA/001/060/335/GCA_001060335.1_ASM106033v1	na	na	na	haploid	bacteria	5250143	5249929	59.5	0	226	226	University of Washington	Annotation submitted by University of Washington	2015-07-10	0	0	0	26230489	#N/A
GCA_001060585.1	PRJNA267549	SAMN03197182	JVYI00000000.1	na	615	615	Serratia marcescens	strain=1218_SMAR	na	latest	Scaffold	Major	Full	2015-07-10	ASM106058v1	University of Washington	GCF_001060585.1	identical	https://ftp.ncbi.nlm.nih.gov/genomes/all/GCA/001/060/585/GCA_001060585.1_ASM106058v1	na	na	na	haploid	bacteria	5126894	5126679	60	0	154	154	University of Washington	Annotation submitted by University of Washington	2015-07-10	0	0	0	26230489	Unknown
GCA_001060625.1	PRJNA267549	SAMN03197207	JVXJ00000000.1	na	615	615	Serratia marcescens	strain=1241_SMAR	na	latest	Contig	Major	Full	2015-07-10	ASM106062v1	University of Washington	GCF_001060625.1	identical	https://ftp.ncbi.nlm.nih.gov/genomes/all/GCA/001/060/625/GCA_001060625.1_ASM106062v1	na	na	na	haploid	bacteria	5117553	5117553	59.5	0	117	117	University of Washington	Annotation submitted by University of Washington	2015-07-10	0	0	0	26230489	Unknown
GCA_001060655.1	PRJNA267549	SAMN03197208	JVXI00000000.1	na	615	615	Serratia marcescens	strain=1242_SMAR	na	latest	Contig	Major	Full	2015-07-10	ASM106065v1	University of Washington	GCF_001060655.1	identical	https://ftp.ncbi.nlm.nih.gov/genomes/all/GCA/001/060/655/GCA_001060655.1_ASM106065v1	na	na	na	haploid	bacteria	5113929	5113929	59.5	0	144	144	University of Washington	Annotation submitted by University of Washington	2015-07-10	0	0	0	26230489	Unknown
GCA_001061145.1	PRJNA267549	SAMN03197144	JVZU00000000.1	na	615	615	Serratia marcescens	strain=1186_SMAR	na	latest	Contig	Major	Full	2015-07-10	ASM106114v1	University of Washington	GCF_001061145.1	identical	https://ftp.ncbi.nlm.nih.gov/genomes/all/GCA/001/061/145/GCA_001061145.1_ASM106114v1	na	na	na	haploid	bacteria	5152789	5152789	59.5	0	204	204	University of Washington	Annotation submitted by University of Washington	2015-07-10	0	0	0	26230489	Unknown
GCA_001061195.1	PRJNA267549	SAMN03197159	JVZF00000000.1	na	615	615	Serratia marcescens	strain=1198.rep2_SMAR	na	latest	Scaffold	Major	Full	2015-07-10	ASM106119v1	University of Washington	GCF_001061195.1	identical	https://ftp.ncbi.nlm.nih.gov/genomes/all/GCA/001/061/195/GCA_001061195.1_ASM106119v1	na	na	na	haploid	bacteria	5126237	5125922	60	0	135	135	University of Washington	Annotation submitted by University of Washington	2015-07-10	0	0	0	26230489	Unknown
GCA_001061225.1	PRJNA267549	SAMN03197183	JVYH00000000.1	na	615	615	Serratia marcescens	strain=1219_SMAR	na	latest	Scaffold	Major	Full	2015-07-10	ASM106122v1	University of Washington	GCF_001061225.1	identical	https://ftp.ncbi.nlm.nih.gov/genomes/all/GCA/001/061/225/GCA_001061225.1_ASM106122v1	na	na	na	haploid	bacteria	5137374	5136859	60	0	156	156	University of Washington	Annotation submitted by University of Washington	2015-07-10	0	0	0	26230489	Unknown
GCA_001062235.1	PRJNA267549	SAMN03197143	JVZV00000000.1	na	615	615	Serratia marcescens	strain=1185_SMAR	na	latest	Scaffold	Major	Full	2015-07-10	ASM106223v1	University of Washington	GCF_001062235.1	identical	https://ftp.ncbi.nlm.nih.gov/genomes/all/GCA/001/062/235/GCA_001062235.1_ASM106223v1	na	na	na	haploid	bacteria	5163463	5163363	59.5	0	139	139	University of Washington	Annotation submitted by University of Washington	2015-07-10	0	0	0	26230489	Unknown
GCA_001062285.1	PRJNA267549	SAMN03197158	JVZG00000000.1	na	615	615	Serratia marcescens	strain=1198.rep1_SMAR	na	latest	Scaffold	Major	Full	2015-07-10	ASM106228v1	University of Washington	GCF_001062285.1	identical	https://ftp.ncbi.nlm.nih.gov/genomes/all/GCA/001/062/285/GCA_001062285.1_ASM106228v1	na	na	na	haploid	bacteria	5159990	5159677	60	0	77	77	University of Washington	Annotation submitted by University of Washington	2015-07-10	0	0	0	26230489	Unknown
GCA_001062925.1	PRJNA267549	SAMN03197392	JVQG00000000.1	na	614	614	Serratia liquefaciens	strain=20_SPLY	na	latest	Scaffold	Major	Full	2015-07-10	ASM106292v1	University of Washington	GCF_001062925.1	identical	https://ftp.ncbi.nlm.nih.gov/genomes/all/GCA/001/062/925/GCA_001062925.1_ASM106292v1	na	na	na	haploid	bacteria	5164504	5164204	55.5	0	40	40	University of Washington	Annotation submitted by University of Washington	2015-07-10	0	0	0	26230489	Unknown
GCA_001063125.1	PRJNA267549	SAMN03197469	JVNH00000000.1	na	615	615	Serratia marcescens	strain=276_SMAR	na	latest	Scaffold	Major	Full	2015-07-10	ASM106312v1	University of Washington	GCF_001063125.1	identical	https://ftp.ncbi.nlm.nih.gov/genomes/all/GCA/001/063/125/GCA_001063125.1_ASM106312v1	na	na	na	haploid	bacteria	5163596	5163478	59.5	0	108	108	University of Washington	Annotation submitted by University of Washington	2015-07-10	0	0	0	26230489	#N/A
GCA_001063145.1	PRJNA267549	SAMN03197474	JVNC00000000.1	na	615	615	Serratia marcescens	strain=280_SMAR	na	latest	Scaffold	Major	Full	2015-07-10	ASM106314v1	University of Washington	GCF_001063145.1	identical	https://ftp.ncbi.nlm.nih.gov/genomes/all/GCA/001/063/145/GCA_001063145.1_ASM106314v1	na	na	na	haploid	bacteria	5113427	5113209	60	0	55	55	University of Washington	Annotation submitted by University of Washington	2015-07-10	0	0	0	26230489	Unknown
GCA_001063175.1	PRJNA267549	SAMN03197480	JVMW00000000.1	na	615	615	Serratia marcescens	strain=286_SMAR	na	latest	Scaffold	Major	Full	2015-07-10	ASM106317v1	University of Washington	GCF_001063175.1	identical	https://ftp.ncbi.nlm.nih.gov/genomes/all/GCA/001/063/175/GCA_001063175.1_ASM106317v1	na	na	na	haploid	bacteria	5120464	5120264	60	0	49	49	University of Washington	Annotation submitted by University of Washington	2015-07-10	0	0	0	26230489	Unknown
GCA_001063325.1	PRJNA267549	SAMN03197601	JVIF00000000.1	na	615	615	Serratia marcescens	strain=410_SMAR	na	latest	Scaffold	Major	Full	2015-07-10	ASM106332v1	University of Washington	GCF_001063325.1	identical	https://ftp.ncbi.nlm.nih.gov/genomes/all/GCA/001/063/325/GCA_001063325.1_ASM106332v1	na	na	na	haploid	bacteria	5202811	5200910	59.5	0	74	74	University of Washington	Annotation submitted by University of Washington	2015-07-10	0	0	0	26230489	Unknown
GCA_001063375.1	PRJNA267549	SAMN03197612	JVHU00000000.1	na	615	615	Serratia marcescens	strain=420_SMAR	na	latest	Scaffold	Major	Full	2015-07-10	ASM106337v1	University of Washington	GCF_001063375.1	identical	https://ftp.ncbi.nlm.nih.gov/genomes/all/GCA/001/063/375/GCA_001063375.1_ASM106337v1	na	na	na	haploid	bacteria	5206386	5205268	59.5	0	37	37	University of Washington	Annotation submitted by University of Washington	2015-07-10	0	0	0	26230489	Unknown
GCA_001064335.1	PRJNA267549	SAMN03197481	JVMV00000000.1	na	615	615	Serratia marcescens	strain=287_SMAR	na	latest	Scaffold	Major	Full	2015-07-10	ASM106433v1	University of Washington	GCF_001064335.1	identical	https://ftp.ncbi.nlm.nih.gov/genomes/all/GCA/001/064/335/GCA_001064335.1_ASM106433v1	na	na	na	haploid	bacteria	5122819	5122619	60	0	54	54	University of Washington	Annotation submitted by University of Washington	2015-07-10	0	0	0	26230489	Unknown
GCA_001064345.1	PRJNA267549	SAMN03197484	JVMS00000000.1	na	615	615	Serratia marcescens	strain=290_SMAR	na	latest	Scaffold	Major	Full	2015-07-10	ASM106434v1	University of Washington	GCF_001064345.1	identical	https://ftp.ncbi.nlm.nih.gov/genomes/all/GCA/001/064/345/GCA_001064345.1_ASM106434v1	na	na	na	haploid	bacteria	5115483	5115232	60	0	61	61	University of Washington	Annotation submitted by University of Washington	2015-07-10	0	0	0	26230489	Unknown
GCA_001064455.1	PRJNA267549	SAMN03197501	JVMB00000000.1	na	615	615	Serratia marcescens	strain=311_SMAR	na	latest	Contig	Major	Full	2015-07-10	ASM106445v1	University of Washington	GCF_001064455.1	identical	https://ftp.ncbi.nlm.nih.gov/genomes/all/GCA/001/064/455/GCA_001064455.1_ASM106445v1	na	na	na	haploid	bacteria	5095396	5095396	60	0	164	164	University of Washington	Annotation submitted by University of Washington	2015-07-10	0	0	0	26230489	Unknown
GCA_001064715.1	PRJNA267549	SAMN03197561	JVJT00000000.1	na	615	615	Serratia marcescens	strain=370_SMAR	na	latest	Scaffold	Major	Full	2015-07-10	ASM106471v1	University of Washington	GCF_001064715.1	identical	https://ftp.ncbi.nlm.nih.gov/genomes/all/GCA/001/064/715/GCA_001064715.1_ASM106471v1	na	na	na	haploid	bacteria	5196323	5195923	59.5	0	52	52	University of Washington	Annotation submitted by University of Washington	2015-07-10	0	0	0	26230489	Unknown
GCA_001064725.1	PRJNA267549	SAMN03197565	JVJP00000000.1	na	615	615	Serratia marcescens	strain=374_SMAR	na	latest	Scaffold	Major	Full	2015-07-10	ASM106472v1	University of Washington	GCF_001064725.1	identical	https://ftp.ncbi.nlm.nih.gov/genomes/all/GCA/001/064/725/GCA_001064725.1_ASM106472v1	na	na	na	haploid	bacteria	5185093	5184493	59.5	0	197	197	University of Washington	Annotation submitted by University of Washington	2015-07-10	0	0	0	26230489	Unknown
GCA_001064835.1	PRJNA267549	SAMN03197586	JVIU00000000.1	na	615	615	Serratia marcescens	strain=395_SMAR	na	latest	Scaffold	Major	Full	2015-07-10	ASM106483v1	University of Washington	GCF_001064835.1	identical	https://ftp.ncbi.nlm.nih.gov/genomes/all/GCA/001/064/835/GCA_001064835.1_ASM106483v1	na	na	na	haploid	bacteria	5199539	5198826	59.5	0	79	79	University of Washington	Annotation submitted by University of Washington	2015-07-10	0	0	0	26230489	Unknown
GCA_001064855.1	PRJNA267549	SAMN03197588	JVIS00000000.1	na	615	615	Serratia marcescens	strain=398_SMAR	na	latest	Scaffold	Major	Full	2015-07-10	ASM106485v1	University of Washington	GCF_001064855.1	identical	https://ftp.ncbi.nlm.nih.gov/genomes/all/GCA/001/064/855/GCA_001064855.1_ASM106485v1	na	na	na	haploid	bacteria	5198466	5197150	59.5	0	64	64	University of Washington	Annotation submitted by University of Washington	2015-07-10	0	0	0	26230489	Unknown
GCA_001064975.1	PRJNA267549	SAMN03197646	JVGM00000000.1	na	615	615	Serratia marcescens	strain=454_SMAR	na	latest	Scaffold	Major	Full	2015-07-10	ASM106497v1	University of Washington	GCF_001064975.1	identical	https://ftp.ncbi.nlm.nih.gov/genomes/all/GCA/001/064/975/GCA_001064975.1_ASM106497v1	na	na	na	haploid	bacteria	5209606	5209006	59.5	0	33	33	University of Washington	Annotation submitted by University of Washington	2015-07-10	0	0	0	26230489	Unknown
GCA_001065275.1	PRJNA267549	SAMN03197701	JVEJ00000000.1	na	615	615	Serratia marcescens	strain=508_SMAR	na	latest	Scaffold	Major	Full	2015-07-10	ASM106527v1	University of Washington	GCF_001065275.1	identical	https://ftp.ncbi.nlm.nih.gov/genomes/all/GCA/001/065/275/GCA_001065275.1_ASM106527v1	genome length too large	na	na	haploid	bacteria	5918294	5915532	58.5	0	448	448	University of Washington	Annotation submitted by University of Washington	2015-07-10	0	0	0	26230489	Unknown
GCA_001065325.1	PRJNA267549	SAMN03197728	JVDI00000000.1	na	615	615	Serratia marcescens	strain=532_SMAR	na	latest	Contig	Major	Full	2015-07-10	ASM106532v1	University of Washington	GCF_001065325.1	identical	https://ftp.ncbi.nlm.nih.gov/genomes/all/GCA/001/065/325/GCA_001065325.1_ASM106532v1	na	na	na	haploid	bacteria	5099230	5099230	59.5	0	89	89	University of Washington	Annotation submitted by University of Washington	2015-07-10	0	0	0	26230489	Unknown
GCA_001065405.1	PRJNA267549	SAMN03197744	JVCS00000000.1	na	615	615	Serratia marcescens	strain=546_SSON	na	latest	Scaffold	Major	Full	2015-07-10	ASM106540v1	University of Washington	GCF_001065405.1	identical	https://ftp.ncbi.nlm.nih.gov/genomes/all/GCA/001/065/405/GCA_001065405.1_ASM106540v1	na	na	na	haploid	bacteria	5102477	5101758	59.5	0	83	83	University of Washington	Annotation submitted by University of Washington	2015-07-10	0	0	0	26230489	Unknown
GCA_001065845.1	PRJNA267549	SAMN03197870	JUXW00000000.1	na	615	615	Serratia marcescens	strain=666_SMAR	na	latest	Scaffold	Major	Full	2015-07-10	ASM106584v1	University of Washington	GCF_001065845.1	identical	https://ftp.ncbi.nlm.nih.gov/genomes/all/GCA/001/065/845/GCA_001065845.1_ASM106584v1	na	na	na	haploid	bacteria	5463776	5463658	59	0	338	338	University of Washington	Annotation submitted by University of Washington	2015-07-10	0	0	0	26230489	Unknown
GCA_001065935.1	PRJNA267549	SAMN03197887	JUXF00000000.1	na	615	615	Serratia marcescens	strain=684_SMAR	na	latest	Scaffold	Major	Full	2015-07-10	ASM106593v1	University of Washington	GCF_001065935.1	identical	https://ftp.ncbi.nlm.nih.gov/genomes/all/GCA/001/065/935/GCA_001065935.1_ASM106593v1	na	na	na	haploid	bacteria	5472637	5472437	59	0	239	239	University of Washington	Annotation submitted by University of Washington	2015-07-10	0	0	0	26230489	Unknown
GCA_001066015.1	PRJNA267549	SAMN03197913	JUWF00000000.1	na	615	615	Serratia marcescens	strain=709_SMAR	na	latest	Contig	Major	Full	2015-07-10	ASM106601v1	University of Washington	GCF_001066015.1	identical	https://ftp.ncbi.nlm.nih.gov/genomes/all/GCA/001/066/015/GCA_001066015.1_ASM106601v1	na	na	na	haploid	bacteria	5184742	5184742	60	0	591	591	University of Washington	Annotation submitted by University of Washington	2015-07-10	0	0	0	26230489	Unknown
GCA_001066945.1	PRJNA267549	SAMN03197901	JUWR00000000.1	na	615	615	Serratia marcescens	strain=698_SMAR	na	latest	Contig	Major	Full	2015-07-10	ASM106694v1	University of Washington	GCF_001066945.1	identical	https://ftp.ncbi.nlm.nih.gov/genomes/all/GCA/001/066/945/GCA_001066945.1_ASM106694v1	na	na	na	haploid	bacteria	5213052	5213052	60	0	193	193	University of Washington	Annotation submitted by University of Washington	2015-07-10	0	0	0	26230489	Unknown
GCA_001067015.1	PRJNA267549	SAMN03197911	JUWH00000000.1	na	615	615	Serratia marcescens	strain=706_SMAR	na	latest	Contig	Major	Full	2015-07-10	ASM106701v1	University of Washington	GCF_001067015.1	identical	https://ftp.ncbi.nlm.nih.gov/genomes/all/GCA/001/067/015/GCA_001067015.1_ASM106701v1	na	na	na	haploid	bacteria	5106204	5106204	60	0	125	125	University of Washington	Annotation submitted by University of Washington	2015-07-10	0	0	0	26230489	Unknown
GCA_001067375.1	PRJNA267549	SAMN03198002	JUSU00000000.1	na	615	615	Serratia marcescens	strain=790_SMAR	na	latest	Scaffold	Major	Full	2015-07-10	ASM106737v1	University of Washington	GCF_001067375.1	identical	https://ftp.ncbi.nlm.nih.gov/genomes/all/GCA/001/067/375/GCA_001067375.1_ASM106737v1	na	na	na	haploid	bacteria	5687133	5687017	59.5	0	159	159	University of Washington	Annotation submitted by University of Washington	2015-07-10	0	0	0	26230489	#N/A
GCA_001068085.1	PRJNA267549	SAMN03198114	JUOM00000000.1	na	615	615	Serratia marcescens	strain=907_SMAR	na	latest	Contig	Major	Full	2015-07-10	ASM106808v1	University of Washington	GCF_001068085.1	identical	https://ftp.ncbi.nlm.nih.gov/genomes/all/GCA/001/068/085/GCA_001068085.1_ASM106808v1	na	na	na	haploid	bacteria	4920623	4920623	59.5	0	185	185	University of Washington	Annotation submitted by University of Washington	2015-07-10	0	0	0	26230489	Unknown
GCA_001076625.1	PRJNA267549	SAMN03197488	JVMN00000000.1	na	615	615	Serratia marcescens	strain=294_SMAR	na	latest	Scaffold	Major	Full	2015-07-10	ASM107662v1	University of Washington	GCF_001076625.1	identical	https://ftp.ncbi.nlm.nih.gov/genomes/all/GCA/001/076/625/GCA_001076625.1_ASM107662v1	na	na	na	haploid	bacteria	5113656	5113356	60	0	75	75	University of Washington	Annotation submitted by University of Washington	2015-07-10	0	0	0	26230489	Unknown
GCA_001076875.1	PRJNA267549	SAMN03197699	JVEL00000000.1	na	1572666	1572666	Serratia sp. 506_PEND	strain=506_PEND	na	latest	Scaffold	Major	Full	2015-07-10	ASM107687v1	University of Washington	GCF_001076875.1	identical	https://ftp.ncbi.nlm.nih.gov/genomes/all/GCA/001/076/875/GCA_001076875.1_ASM107687v1	na	na	na	haploid	bacteria	5902538	5898949	58.5	0	646	646	University of Washington	Annotation submitted by University of Washington	2015-07-10	0	0	0	26230489	#N/A
GCA_001280365.1	PRJNA294721	SAMN04029108	na	na	615	615	Serratia marcescens	strain=RSC-14	na	latest	Complete Genome	Major	Full	2015-09-09	ASM128036v1	Shin's Lab., Kyungpook National University	GCF_001280365.1	identical	https://ftp.ncbi.nlm.nih.gov/genomes/all/GCA/001/280/365/GCA_001280365.1_ASM128036v1	na	na	na	haploid	bacteria	5127030	5127030	59.5	1	1	1	NCBI	NCBI Prokaryotic Genome Annotation Pipeline (PGAP)	2015-09-04	4745	4593	111	na	1905-07-05
GCA_001294565.1	PRJNA284857	SAMN03733572	na	na	615	615	Serratia marcescens	strain=SmUNAM836	na	latest	Complete Genome	Major	Full	2015-09-18	ASM129456v1	Yale Center for Genome Analysis, Yale University	GCF_001294565.1	identical	https://ftp.ncbi.nlm.nih.gov/genomes/all/GCA/001/294/565/GCA_001294565.1_ASM129456v1	na	na	na	haploid	bacteria	5233369	5233369	60	2	2	2	Yale Center for Genome Analysis, Yale University	Annotation submitted by Yale Center for Genome Analysis, Yale University	2016-03-16	4944	4774	163	26798087	2005-08-01
GCA_001304675.1	PRJNA296548	SAMN04100244	LJZP00000000.1	na	61652	61652	Serratia rubidaea	strain=CIP 103234	na	latest	Contig	Major	Full	2015-09-30	ASM130467v1	Faculte de Medecine, Universite Paris-Sud	GCF_001304675.1	identical	https://ftp.ncbi.nlm.nih.gov/genomes/all/GCA/001/304/675/GCA_001304675.1_ASM130467v1	na	assembly from type material	na	haploid	bacteria	4929307	4929307	59.5	0	290	290	Faculte de Medecine, Universite Paris-Sud	Annotation submitted by Faculte de Medecine, Universite Paris-Sud	2015-09-30	0	0	0	26586886	#N/A
GCA_001316425.2	PRJNA287968	SAMN04011421	LJDL00000000.2	na	615	615	Serratia marcescens	strain=950174583	na	latest	Contig	Major	Full	2016-07-28	UNN41_S5v.02	University of KwaZulu Natal	GCF_001316425.2	identical	https://ftp.ncbi.nlm.nih.gov/genomes/all/GCA/001/316/425/GCA_001316425.2_UNN41_S5v.02	contaminated; genome length too large	na	na	haploid	bacteria	6300377	6300377	58.5	0	311	311	NCBI	NCBI Prokaryotic Genome Annotation Pipeline (PGAP)	2016-07-25	6058	5659	135	28636609	#N/A
GCA_001316505.2	PRJNA287968	SAMN04011418	LJDM00000000.2	na	615	615	Serratia marcescens	strain=950164094	na	latest	Contig	Major	Full	2016-07-28	UNN38_S2v.02	University of KwaZulu Natal	GCF_001316505.2	identical	https://ftp.ncbi.nlm.nih.gov/genomes/all/GCA/001/316/505/GCA_001316505.2_UNN38_S2v.02	contaminated; genome length too large	na	na	haploid	bacteria	6301540	6301540	58.5	0	302	302	NCBI	NCBI Prokaryotic Genome Annotation Pipeline (PGAP)	2016-04-04	6063	5663	138	28636609	#N/A
GCA_001316535.2	PRJNA287968	SAMN04011423	LJDQ00000000.2	na	615	615	Serratia marcescens	strain=950172946/950172838	na	latest	Contig	Major	Full	2016-07-28	UNN43_S7v.02	University of KwaZulu Natal	GCF_001316535.2	identical	https://ftp.ncbi.nlm.nih.gov/genomes/all/GCA/001/316/535/GCA_001316535.2_UNN43_S7v.02	contaminated; genome length too large	na	na	haploid	bacteria	6267188	6267188	58.5	0	296	296	NCBI	NCBI Prokaryotic Genome Annotation Pipeline (PGAP)	2016-07-25	6018	5621	136	28636609	#N/A
GCA_001316555.2	PRJNA287968	SAMN04011427	LJDS00000000.2	na	615	615	Serratia marcescens	strain=950196656	na	latest	Contig	Major	Full	2016-07-28	UNN47_S11v.02	University of KwaZulu Natal	GCF_001316555.2	identical	https://ftp.ncbi.nlm.nih.gov/genomes/all/GCA/001/316/555/GCA_001316555.2_UNN47_S11v.02	contaminated; genome length too large	na	na	haploid	bacteria	6237024	6237024	58.5	0	288	288	NCBI	NCBI Prokaryotic Genome Annotation Pipeline (PGAP)	2016-07-25	5976	5598	137	28636609	#N/A
GCA_001316595.2	PRJNA287968	SAMN04011428	LJDU00000000.2	na	615	615	Serratia marcescens	strain=950005607	na	latest	Contig	Major	Full	2016-07-28	UNN48_S12v.02	University of KwaZulu Natal	GCF_001316595.2	identical	https://ftp.ncbi.nlm.nih.gov/genomes/all/GCA/001/316/595/GCA_001316595.2_UNN48_S12v.02	contaminated; genome length too large	na	na	haploid	bacteria	6264286	6264286	58.5	0	348	348	NCBI	NCBI Prokaryotic Genome Annotation Pipeline (PGAP)	2016-07-25	6050	5632	136	28636609	#N/A
GCA_001316635.2	PRJNA287968	SAMN04011431	LJDX00000000.2	na	615	615	Serratia marcescens	strain=9501453777	na	latest	Contig	Major	Full	2016-07-28	7_S3v02	University of KwaZulu Natal	GCF_001316635.2	identical	https://ftp.ncbi.nlm.nih.gov/genomes/all/GCA/001/316/635/GCA_001316635.2_7_S3v02	contaminated; genome length too large	na	na	haploid	bacteria	6229264	6229264	58.5	0	306	306	NCBI	NCBI Prokaryotic Genome Annotation Pipeline (PGAP)	2016-07-25	5974	5594	137	28636609	#N/A
GCA_001317085.2	PRJNA287968	SAMN04011449	LJEP00000000.2	na	615	615	Serratia marcescens	strain=946252515	na	latest	Contig	Major	Full	2016-07-28	45_S21v.02	University of KwaZulu Natal	GCF_001317085.2	identical	https://ftp.ncbi.nlm.nih.gov/genomes/all/GCA/001/317/085/GCA_001317085.2_45_S21v.02	contaminated; genome length too large	na	na	haploid	bacteria	6086068	6086068	58.5	0	258	258	NCBI	NCBI Prokaryotic Genome Annotation Pipeline (PGAP)	2016-07-25	5903	5469	136	28636609	2013-03-24
GCA_001317205.2	PRJNA287968	SAMN04011457	LJEV00000000.2	na	615	615	Serratia marcescens	strain=945154301	na	latest	Contig	Major	Full	2016-07-28	56_S29v.02	University of KwaZulu Natal	GCF_001317205.2	identical	https://ftp.ncbi.nlm.nih.gov/genomes/all/GCA/001/317/205/GCA_001317205.2_56_S29v.02	na	na	na	haploid	bacteria	5644616	5644616	59	0	182	182	NCBI	NCBI Prokaryotic Genome Annotation Pipeline (PGAP)	2016-07-25	5345	5097	118	28636609	#N/A
GCA_001317285.2	PRJNA287968	SAMN04011464	LJFD00000000.2	na	615	615	Serratia marcescens	strain=950165859	na	latest	Contig	Major	Full	2016-07-28	71_S36v.02	University of KwaZulu Natal	GCF_001317285.2	identical	https://ftp.ncbi.nlm.nih.gov/genomes/all/GCA/001/317/285/GCA_001317285.2_71_S36v.02	contaminated; genome length too large	na	na	haploid	bacteria	6255095	6255095	58.5	0	289	289	NCBI	NCBI Prokaryotic Genome Annotation Pipeline (PGAP)	2016-07-25	6028	5643	135	28636609	#N/A
GCA_001317425.2	PRJNA287968	SAMN04011458	LJEX00000000.2	na	615	615	Serratia marcescens	strain=945174350	na	latest	Contig	Major	Full	2016-07-28	59_S30v.02	University of KwaZulu Natal	GCF_001317425.2	identical	https://ftp.ncbi.nlm.nih.gov/genomes/all/GCA/001/317/425/GCA_001317425.2_59_S30v.02	na	na	na	haploid	bacteria	5792167	5792167	59	0	179	179	NCBI	NCBI Prokaryotic Genome Annotation Pipeline (PGAP)	2016-07-25	5516	5267	124	28636609	#N/A
GCA_001317445.2	PRJNA287968	SAMN04011461	LJFA00000000.2	na	615	615	Serratia marcescens	strain=950166381	na	latest	Contig	Major	Full	2016-07-28	67_S33v.02	University of KwaZulu Natal	GCF_001317445.2	identical	https://ftp.ncbi.nlm.nih.gov/genomes/all/GCA/001/317/445/GCA_001317445.2_67_S33v.02	contaminated; genome length too large	na	na	haploid	bacteria	6292525	6292525	58.5	0	351	351	NCBI	NCBI Prokaryotic Genome Annotation Pipeline (PGAP)	2016-07-25	6069	5656	133	28636609	#N/A
GCA_001317455.2	PRJNA287968	SAMN04011462	LJFB00000000.2	na	615	615	Serratia marcescens	strain=950163360	na	latest	Contig	Major	Full	2016-07-28	68_S34v.02	University of KwaZulu Natal	GCF_001317455.2	identical	https://ftp.ncbi.nlm.nih.gov/genomes/all/GCA/001/317/455/GCA_001317455.2_68_S34v.02	contaminated; genome length too large	na	na	haploid	bacteria	6280702	6280702	58.5	0	304	304	NCBI	NCBI Prokaryotic Genome Annotation Pipeline (PGAP)	2016-07-25	6027	5647	135	28636609	#N/A
GCA_001417865.2	PRJNA299742	SAMN04214975	na	na	615	615	Serratia marcescens	strain=B3R3	na	latest	Complete Genome	Major	Full	2017-02-28	ASM141786v2	Mississippi State University	GCF_001417865.2	identical	https://ftp.ncbi.nlm.nih.gov/genomes/all/GCA/001/417/865/GCA_001417865.2_ASM141786v2	na	na	na	haploid	bacteria	5594892	5594892	59	2	2	2	NCBI	NCBI Prokaryotic Genome Annotation Pipeline (PGAP)	2017-02-16	5375	5166	136	na	1905-07-03
GCA_001422565.1	PRJNA297956	SAMN04151603	LMLI00000000.1	na	1736223	1736223	Serratia sp. Leaf50	strain=Leaf50	na	latest	Scaffold	Major	Full	2015-11-02	Leaf50	Max Planck Institute for Plant Breeding Research	GCF_001422565.1	identical	https://ftp.ncbi.nlm.nih.gov/genomes/all/GCA/001/422/565/GCA_001422565.1_Leaf50	unverified source organism	na	na	haploid	bacteria	5390593	5390556	51	0	21	21	NCBI	NCBI Prokaryotic Genome Annotation Pipeline (PGAP)	2015-10-29	4922	4803	75	26633631	#N/A
GCA_001422575.1	PRJNA297956	SAMN04151604	LMLJ00000000.1	na	1736224	1736224	Serratia sp. Leaf51	strain=Leaf51	na	latest	Scaffold	Major	Full	2015-11-02	Leaf51	Max Planck Institute for Plant Breeding Research	GCF_001422575.1	identical	https://ftp.ncbi.nlm.nih.gov/genomes/all/GCA/001/422/575/GCA_001422575.1_Leaf51	unverified source organism	na	na	haploid	bacteria	5420896	5420768	53.5	0	58	58	NCBI	NCBI Prokaryotic Genome Annotation Pipeline (PGAP)	2015-10-29	4903	4715	84	26633631	#N/A
GCA_001514455.1	PRJNA308245	SAMN04390144	na	na	47917	47917	Serratia fonticola	strain=GS2	na	latest	Complete Genome	Major	Full	2016-01-14	ASM151445v1	Shin's Lab., Kyungpook National University	GCF_001514455.1	identical	https://ftp.ncbi.nlm.nih.gov/genomes/all/GCA/001/514/455/GCA_001514455.1_ASM151445v1	genome length too large	na	na	haploid	bacteria	6325799	6325799	53.5	3	3	3	NCBI	NCBI Prokaryotic Genome Annotation Pipeline (PGAP)	2016-01-08	5807	5533	116	na	#N/A
GCA_001536325.1	PRJEB5065	SAMEA2274027	FCKG00000000.1	na	615	615	Serratia marcescens	strain=2880STDY5682955	na	latest	Scaffold	Major	Full	2016-01-22	12082_3#52	SC	GCF_001536325.1	identical	https://ftp.ncbi.nlm.nih.gov/genomes/all/GCA/001/536/325/GCA_001536325.1_12082_3_52	na	na	na	haploid	bacteria	5215518	5209841	60	0	16	16	SC	Annotation submitted by SC	2016-01-22	4870	4789	81	na	1905-06-30
GCA_001536345.1	PRJEB5065	SAMEA2273934	FCHO00000000.1	na	615	615	Serratia marcescens	strain=2880STDY5682861	na	latest	Scaffold	Major	Full	2016-01-22	12082_2#67	SC	GCF_001536345.1	identical	https://ftp.ncbi.nlm.nih.gov/genomes/all/GCA/001/536/345/GCA_001536345.1_12082_2_67	na	na	na	haploid	bacteria	5162922	5156472	60	0	18	18	SC	Annotation submitted by SC	2016-01-22	4800	4727	73	na	1905-06-25
GCA_001536365.1	PRJEB5065	SAMEA2274052	FCLF00000000.1	na	615	615	Serratia marcescens	strain=2880STDY5682980	na	latest	Scaffold	Major	Full	2016-01-22	12082_3#76	SC	GCF_001536365.1	identical	https://ftp.ncbi.nlm.nih.gov/genomes/all/GCA/001/536/365/GCA_001536365.1_12082_3_76	na	na	na	haploid	bacteria	5264793	5258383	60	0	22	22	SC	Annotation submitted by SC	2016-01-22	4848	4773	75	na	1905-07-01
GCA_001536385.1	PRJEB5065	SAMEA2273999	FCJI00000000.1	na	615	615	Serratia marcescens	strain=2880STDY5682927	na	latest	Scaffold	Major	Full	2016-01-22	12082_3#28	SC	GCF_001536385.1	identical	https://ftp.ncbi.nlm.nih.gov/genomes/all/GCA/001/536/385/GCA_001536385.1_12082_3_28	na	na	na	haploid	bacteria	5105706	5100865	60	0	18	18	SC	Annotation submitted by SC	2016-01-22	4740	4666	74	na	1905-06-28
GCA_001536405.1	PRJEB5065	SAMEA2274000	FCJJ00000000.1	na	615	615	Serratia marcescens	strain=2880STDY5682928	na	latest	Scaffold	Major	Full	2016-01-22	12082_3#29	SC	GCF_001536405.1	identical	https://ftp.ncbi.nlm.nih.gov/genomes/all/GCA/001/536/405/GCA_001536405.1_12082_3_29	na	na	na	haploid	bacteria	5107714	5100352	60	0	15	15	SC	Annotation submitted by SC	2016-01-22	4741	4659	82	na	1905-06-28
GCA_001536425.1	PRJEB5065	SAMEA2274070	FCLV00000000.1	na	615	615	Serratia marcescens	strain=2880STDY5682998	na	latest	Scaffold	Major	Full	2016-01-22	12082_3#92	SC	GCF_001536425.1	identical	https://ftp.ncbi.nlm.nih.gov/genomes/all/GCA/001/536/425/GCA_001536425.1_12082_3_92	na	na	na	haploid	bacteria	5105012	5102440	60	0	27	27	SC	Annotation submitted by SC	2016-01-22	4685	4608	77	na	1905-07-02
GCA_001536445.1	PRJEB5065	SAMEA2273929	FCHN00000000.1	na	615	615	Serratia marcescens	strain=2880STDY5682856	na	latest	Scaffold	Major	Full	2016-01-21	12082_2#63	SC	GCF_001536445.1	identical	https://ftp.ncbi.nlm.nih.gov/genomes/all/GCA/001/536/445/GCA_001536445.1_12082_2_63	na	na	na	haploid	bacteria	5097892	5093711	60	0	15	15	SC	Annotation submitted by SC	2016-01-21	4737	4654	83	na	1905-06-25
GCA_001536465.1	PRJEB5065	SAMEA2273937	FCHR00000000.1	na	615	615	Serratia marcescens	strain=2880STDY5682864	na	latest	Scaffold	Major	Full	2016-01-22	12082_2#70	SC	GCF_001536465.1	identical	https://ftp.ncbi.nlm.nih.gov/genomes/all/GCA/001/536/465/GCA_001536465.1_12082_2_70	na	na	na	haploid	bacteria	5272999	5269961	60	0	25	25	SC	Annotation submitted by SC	2016-01-22	4871	4790	81	na	1905-06-26
GCA_001536485.1	PRJEB5065	SAMEA2273888	FCFX00000000.1	na	615	615	Serratia marcescens	strain=2880STDY5682815	na	latest	Scaffold	Major	Full	2016-01-22	12082_2#24	SC	GCF_001536485.1	identical	https://ftp.ncbi.nlm.nih.gov/genomes/all/GCA/001/536/485/GCA_001536485.1_12082_2_24	na	na	na	haploid	bacteria	5339660	5329052	60	0	27	27	SC	Annotation submitted by SC	2016-01-22	4972	4888	84	na	1905-06-23
GCA_001536505.1	PRJEB5065	SAMEA2273930	FCHL00000000.1	na	615	615	Serratia marcescens	strain=2880STDY5682857	na	latest	Scaffold	Major	Full	2016-01-22	12082_2#64	SC	GCF_001536505.1	identical	https://ftp.ncbi.nlm.nih.gov/genomes/all/GCA/001/536/505/GCA_001536505.1_12082_2_64	na	na	na	haploid	bacteria	5190412	5184732	60	0	16	16	SC	Annotation submitted by SC	2016-01-22	4856	4772	84	na	1905-06-25
GCA_001536525.1	PRJEB5065	SAMEA2274024	FCKD00000000.1	na	615	615	Serratia marcescens	strain=2880STDY5682952	na	latest	Scaffold	Major	Full	2016-01-22	12082_3#49	SC	GCF_001536525.1	identical	https://ftp.ncbi.nlm.nih.gov/genomes/all/GCA/001/536/525/GCA_001536525.1_12082_3_49	na	na	na	haploid	bacteria	5354060	5348483	60	0	29	29	SC	Annotation submitted by SC	2016-01-22	4969	4886	83	na	1905-06-30
GCA_001536545.1	PRJEB5065	SAMEA2274066	FCLR00000000.1	na	615	615	Serratia marcescens	strain=2880STDY5682994	na	latest	Scaffold	Major	Full	2016-01-21	12082_3#88	SC	GCF_001536545.1	identical	https://ftp.ncbi.nlm.nih.gov/genomes/all/GCA/001/536/545/GCA_001536545.1_12082_3_88	na	na	na	haploid	bacteria	5010307	5004504	60	0	17	17	SC	Annotation submitted by SC	2016-01-21	4616	4531	85	na	1905-07-02
GCA_001536565.1	PRJEB5065	SAMEA2274071	FCMS00000000.1	na	615	615	Serratia marcescens	strain=2880STDY5682999	na	latest	Scaffold	Major	Full	2016-01-21	12082_5#49	SC	GCF_001536565.1	identical	https://ftp.ncbi.nlm.nih.gov/genomes/all/GCA/001/536/565/GCA_001536565.1_12082_5_49	na	na	na	haploid	bacteria	5053824	5052234	60	0	22	22	SC	Annotation submitted by SC	2016-01-21	4674	4595	79	na	1905-07-02
GCA_001536585.1	PRJEB5065	SAMEA2273994	FCMK00000000.1	na	615	615	Serratia marcescens	strain=2880STDY5682922	na	latest	Scaffold	Major	Full	2016-01-22	12082_5#39	SC	GCF_001536585.1	identical	https://ftp.ncbi.nlm.nih.gov/genomes/all/GCA/001/536/585/GCA_001536585.1_12082_5_39	na	na	na	haploid	bacteria	5125109	5121690	60	0	15	15	SC	Annotation submitted by SC	2016-01-22	4745	4668	77	na	1905-06-28
GCA_001536605.1	PRJEB5065	SAMEA2274096	FCGG00000000.1	na	615	615	Serratia marcescens	strain=2880STDY5683026	na	latest	Scaffold	Major	Full	2016-01-22	12045_8#19	SC	GCF_001536605.1	identical	https://ftp.ncbi.nlm.nih.gov/genomes/all/GCA/001/536/605/GCA_001536605.1_12045_8_19	na	na	na	haploid	bacteria	5129963	5128578	60	0	29	29	SC	Annotation submitted by SC	2016-01-22	4763	4677	86	na	1905-06-30
GCA_001536625.1	PRJEB5065	SAMEA2274031	FCKK00000000.1	na	615	615	Serratia marcescens	strain=2880STDY5682959	na	latest	Scaffold	Major	Full	2016-01-21	12082_3#56	SC	GCF_001536625.1	identical	https://ftp.ncbi.nlm.nih.gov/genomes/all/GCA/001/536/625/GCA_001536625.1_12082_3_56	na	na	na	haploid	bacteria	5007512	5005285	60	0	15	15	SC	Annotation submitted by SC	2016-01-21	4614	4529	85	na	1905-06-30
GCA_001536645.1	PRJEB5065	SAMEA2274049	FCLC00000000.1	na	615	615	Serratia marcescens	strain=2880STDY5682977	na	latest	Scaffold	Major	Full	2016-01-21	12082_3#73	SC	GCF_001536645.1	identical	https://ftp.ncbi.nlm.nih.gov/genomes/all/GCA/001/536/645/GCA_001536645.1_12082_3_73	na	na	na	haploid	bacteria	5010658	5007537	60	0	18	18	SC	Annotation submitted by SC	2016-01-21	4622	4538	84	na	1905-07-01
GCA_001536665.1	PRJEB5065	SAMEA2274032	FCKM00000000.1	na	615	615	Serratia marcescens	strain=2880STDY5682960	na	latest	Scaffold	Major	Full	2016-01-22	12082_3#57	SC	GCF_001536665.1	identical	https://ftp.ncbi.nlm.nih.gov/genomes/all/GCA/001/536/665/GCA_001536665.1_12082_3_57	na	na	na	haploid	bacteria	5107773	5103934	60	0	32	32	SC	Annotation submitted by SC	2016-01-22	4678	4598	80	na	1905-06-30
GCA_001536685.1	PRJEB5065	SAMEA2273955	FCIJ00000000.1	na	615	615	Serratia marcescens	strain=2880STDY5682882	na	latest	Scaffold	Major	Full	2016-01-22	12082_2#86	SC	GCF_001536685.1	identical	https://ftp.ncbi.nlm.nih.gov/genomes/all/GCA/001/536/685/GCA_001536685.1_12082_2_86	na	na	na	haploid	bacteria	5148880	5144355	60	0	32	32	SC	Annotation submitted by SC	2016-01-22	4742	4658	84	na	1905-06-26
GCA_001536705.1	PRJEB5065	SAMEA2274036	FCKQ00000000.1	na	615	615	Serratia marcescens	strain=2880STDY5682964	na	latest	Scaffold	Major	Full	2016-01-21	12082_3#61	SC	GCF_001536705.1	identical	https://ftp.ncbi.nlm.nih.gov/genomes/all/GCA/001/536/705/GCA_001536705.1_12082_3_61	na	na	na	haploid	bacteria	4988854	4984735	60	0	15	15	SC	Annotation submitted by SC	2016-01-21	4620	4540	80	na	1905-06-30
GCA_001536725.1	PRJEB5065	SAMEA2273979	FCIW00000000.1	na	615	615	Serratia marcescens	strain=2880STDY5682906	na	latest	Scaffold	Major	Full	2016-01-22	12082_3#14	SC	GCF_001536725.1	identical	https://ftp.ncbi.nlm.nih.gov/genomes/all/GCA/001/536/725/GCA_001536725.1_12082_3_14	na	na	na	haploid	bacteria	5156554	5151792	60	0	17	17	SC	Annotation submitted by SC	2016-01-22	4801	4727	74	na	1905-06-27
GCA_001536745.1	PRJEB5065	SAMEA2274064	FCLP00000000.1	na	615	615	Serratia marcescens	strain=2880STDY5682992	na	latest	Scaffold	Major	Full	2016-01-22	12082_3#86	SC	GCF_001536745.1	identical	https://ftp.ncbi.nlm.nih.gov/genomes/all/GCA/001/536/745/GCA_001536745.1_12082_3_86	na	na	na	haploid	bacteria	5355544	5351050	60	0	27	27	SC	Annotation submitted by SC	2016-01-22	4980	4895	85	na	1905-07-02
GCA_001536765.1	PRJEB5065	SAMEA2273932	FCHI00000000.1	na	615	615	Serratia marcescens	strain=2880STDY5682859	na	latest	Scaffold	Major	Full	2016-01-22	12082_2#66	SC	GCF_001536765.1	identical	https://ftp.ncbi.nlm.nih.gov/genomes/all/GCA/001/536/765/GCA_001536765.1_12082_2_66	na	na	na	haploid	bacteria	5106188	5101644	60	0	15	15	SC	Annotation submitted by SC	2016-01-22	4737	4654	83	na	1905-06-25
GCA_001536845.1	PRJEB5065	SAMEA2274001	FCJK00000000.1	na	615	615	Serratia marcescens	strain=2880STDY5682929	na	latest	Scaffold	Major	Full	2016-01-22	12082_3#30	SC	GCF_001536845.1	identical	https://ftp.ncbi.nlm.nih.gov/genomes/all/GCA/001/536/845/GCA_001536845.1_12082_3_30	na	na	na	haploid	bacteria	5363427	5357082	60	0	26	26	SC	Annotation submitted by SC	2016-01-22	4995	4916	79	na	1905-06-28
GCA_001536895.1	PRJEB5065	SAMEA2274022	FCKB00000000.1	na	615	615	Serratia marcescens	strain=2880STDY5682950	na	latest	Scaffold	Major	Full	2016-01-22	12082_3#47	SC	GCF_001536895.1	identical	https://ftp.ncbi.nlm.nih.gov/genomes/all/GCA/001/536/895/GCA_001536895.1_12082_3_47	na	na	na	haploid	bacteria	5125667	5119748	60	0	17	17	SC	Annotation submitted by SC	2016-01-22	4751	4667	84	na	1905-06-29
GCA_001536945.1	PRJEB5065	SAMEA2274038	FCKT00000000.1	na	615	615	Serratia marcescens	strain=2880STDY5682966	na	latest	Scaffold	Major	Full	2016-01-22	12082_3#63	SC	GCF_001536945.1	identical	https://ftp.ncbi.nlm.nih.gov/genomes/all/GCA/001/536/945/GCA_001536945.1_12082_3_63	na	na	na	haploid	bacteria	5127978	5124187	60	0	14	14	SC	Annotation submitted by SC	2016-01-22	4777	4698	79	na	1905-06-30
GCA_001536965.1	PRJEB5065	SAMEA2274014	FCJX00000000.1	na	615	615	Serratia marcescens	strain=2880STDY5682942	na	latest	Scaffold	Major	Full	2016-01-22	12082_3#42	SC	GCF_001536965.1	identical	https://ftp.ncbi.nlm.nih.gov/genomes/all/GCA/001/536/965/GCA_001536965.1_12082_3_42	na	na	na	haploid	bacteria	5150245	5146592	60	0	19	19	SC	Annotation submitted by SC	2016-01-22	4793	4718	75	na	1905-06-29
GCA_001536985.1	PRJEB5065	SAMEA2273947	FCIA00000000.1	na	615	615	Serratia marcescens	strain=2880STDY5682874	na	latest	Scaffold	Major	Full	2016-01-22	12082_2#79	SC	GCF_001536985.1	identical	https://ftp.ncbi.nlm.nih.gov/genomes/all/GCA/001/536/985/GCA_001536985.1_12082_2_79	na	na	na	haploid	bacteria	5162340	5158525	60	0	20	20	SC	Annotation submitted by SC	2016-01-22	4717	4635	82	na	1905-06-26
GCA_001537005.1	PRJEB5065	SAMEA2274023	FCKA00000000.1	na	615	615	Serratia marcescens	strain=2880STDY5682951	na	latest	Scaffold	Major	Full	2016-01-22	12082_3#48	SC	GCF_001537005.1	identical	https://ftp.ncbi.nlm.nih.gov/genomes/all/GCA/001/537/005/GCA_001537005.1_12082_3_48	na	na	na	haploid	bacteria	5202521	5198616	60	0	19	19	SC	Annotation submitted by SC	2016-01-22	4868	4789	79	na	1905-06-29
GCA_001537025.1	PRJEB5065	SAMEA2273919	FCHC00000000.1	na	615	615	Serratia marcescens	strain=2880STDY5682846	na	latest	Scaffold	Major	Full	2016-01-22	12082_2#54	SC	GCF_001537025.1	identical	https://ftp.ncbi.nlm.nih.gov/genomes/all/GCA/001/537/025/GCA_001537025.1_12082_2_54	na	na	na	haploid	bacteria	5281803	5276645	60	0	28	28	SC	Annotation submitted by SC	2016-01-22	4886	4810	76	na	1905-06-25
GCA_001537045.1	PRJEB5065	SAMEA2273986	FCMH00000000.1	na	615	615	Serratia marcescens	strain=2880STDY5682914	na	latest	Scaffold	Major	Full	2016-01-22	12082_5#37	SC	GCF_001537045.1	identical	https://ftp.ncbi.nlm.nih.gov/genomes/all/GCA/001/537/045/GCA_001537045.1_12082_5_37	na	na	na	haploid	bacteria	5156973	5152520	60	0	14	14	SC	Annotation submitted by SC	2016-01-22	4756	4682	74	na	1905-06-28
GCA_001537065.1	PRJEB5065	SAMEA2273978	FCIV00000000.1	na	615	615	Serratia marcescens	strain=2880STDY5682905	na	latest	Scaffold	Major	Full	2016-01-22	12082_3#13	SC	GCF_001537065.1	identical	https://ftp.ncbi.nlm.nih.gov/genomes/all/GCA/001/537/065/GCA_001537065.1_12082_3_13	na	na	na	haploid	bacteria	5094405	5087549	60	0	16	16	SC	Annotation submitted by SC	2016-01-21	4731	4651	80	na	1905-06-27
GCA_001537085.1	PRJEB5065	SAMEA2274073	FCLY00000000.1	na	615	615	Serratia marcescens	strain=2880STDY5683001	na	latest	Scaffold	Major	Full	2016-01-21	12082_3#93	SC	GCF_001537085.1	identical	https://ftp.ncbi.nlm.nih.gov/genomes/all/GCA/001/537/085/GCA_001537085.1_12082_3_93	na	na	na	haploid	bacteria	5073337	5068011	59.5	0	15	15	SC	Annotation submitted by SC	2016-01-21	4690	4613	77	na	1905-07-02
GCA_001537105.1	PRJEB5065	SAMEA2274094	FCGC00000000.1	na	615	615	Serratia marcescens	strain=2880STDY5683024	na	latest	Scaffold	Major	Full	2016-01-22	12045_8#17	SC	GCF_001537105.1	identical	https://ftp.ncbi.nlm.nih.gov/genomes/all/GCA/001/537/105/GCA_001537105.1_12045_8_17	na	na	na	haploid	bacteria	5112333	5107870	60	0	19	19	SC	Annotation submitted by SC	2016-01-22	4747	4671	76	na	1905-07-03
GCA_001537125.1	PRJEB5065	SAMEA2273988	FCJB00000000.1	na	615	615	Serratia marcescens	strain=2880STDY5682916	na	latest	Scaffold	Major	Full	2016-01-22	12082_3#20	SC	GCF_001537125.1	identical	https://ftp.ncbi.nlm.nih.gov/genomes/all/GCA/001/537/125/GCA_001537125.1_12082_3_20	na	na	na	haploid	bacteria	5289673	5281731	60	0	23	23	SC	Annotation submitted by SC	2016-01-22	4906	4819	87	na	1905-06-28
GCA_001537145.1	PRJEB5065	SAMEA2273892	FCGD00000000.1	na	615	615	Serratia marcescens	strain=2880STDY5682819	na	latest	Scaffold	Major	Full	2016-01-22	12082_2#28	SC	GCF_001537145.1	identical	https://ftp.ncbi.nlm.nih.gov/genomes/all/GCA/001/537/145/GCA_001537145.1_12082_2_28	na	na	na	haploid	bacteria	5368150	5362080	59.5	0	19	19	SC	Annotation submitted by SC	2016-01-22	4959	4880	79	na	1905-06-24
GCA_001537165.1	PRJEB5065	SAMEA2274016	FCMN00000000.1	na	615	615	Serratia marcescens	strain=2880STDY5682944	na	latest	Scaffold	Major	Full	2016-01-22	12082_5#44	SC	GCF_001537165.1	identical	https://ftp.ncbi.nlm.nih.gov/genomes/all/GCA/001/537/165/GCA_001537165.1_12082_5_44	na	na	na	haploid	bacteria	5297270	5294863	60	0	28	28	SC	Annotation submitted by SC	2016-01-22	4921	4840	81	na	1905-06-29
GCA_001537185.1	PRJEB5065	SAMEA2273996	FCJG00000000.1	na	615	615	Serratia marcescens	strain=2880STDY5682924	na	latest	Scaffold	Major	Full	2016-01-22	12082_3#26	SC	GCF_001537185.1	identical	https://ftp.ncbi.nlm.nih.gov/genomes/all/GCA/001/537/185/GCA_001537185.1_12082_3_26	na	na	na	haploid	bacteria	5125337	5120782	60	0	15	15	SC	Annotation submitted by SC	2016-01-22	4757	4679	78	na	1905-06-28
GCA_001537205.1	PRJEB5065	SAMEA2273901	FCFW00000000.1	na	615	615	Serratia marcescens	strain=2880STDY5682828	na	latest	Scaffold	Major	Full	2016-01-22	12082_2#37	SC	GCF_001537205.1	identical	https://ftp.ncbi.nlm.nih.gov/genomes/all/GCA/001/537/205/GCA_001537205.1_12082_2_37	na	na	na	haploid	bacteria	5230461	5228042	60	0	27	27	SC	Annotation submitted by SC	2016-01-22	4884	4802	82	na	1905-06-24
GCA_001537225.1	PRJEB5065	SAMEA2273939	FCHS00000000.1	na	615	615	Serratia marcescens	strain=2880STDY5682866	na	latest	Scaffold	Major	Full	2016-01-22	12082_2#72	SC	GCF_001537225.1	identical	https://ftp.ncbi.nlm.nih.gov/genomes/all/GCA/001/537/225/GCA_001537225.1_12082_2_72	na	na	na	haploid	bacteria	5275660	5270414	60	0	32	32	SC	Annotation submitted by SC	2016-01-22	4904	4822	82	na	1905-06-26
GCA_001537245.1	PRJEB5065	SAMEA2273944	FCHY00000000.1	na	615	615	Serratia marcescens	strain=2880STDY5682871	na	latest	Scaffold	Major	Full	2016-01-22	12082_2#77	SC	GCF_001537245.1	identical	https://ftp.ncbi.nlm.nih.gov/genomes/all/GCA/001/537/245/GCA_001537245.1_12082_2_77	na	na	na	haploid	bacteria	5128803	5126252	60	0	24	24	SC	Annotation submitted by SC	2016-01-22	4763	4679	84	na	1905-06-26
GCA_001537265.1	PRJEB5065	SAMEA2273968	FCJL00000000.1	na	1805637	1805637	Serratia sp. 2880STDY5682895	strain=2880STDY5682895	na	latest	Scaffold	Major	Full	2016-01-21	12082_3#3	SC	GCF_001537265.1	identical	https://ftp.ncbi.nlm.nih.gov/genomes/all/GCA/001/537/265/GCA_001537265.1_12082_3_3	na	na	na	haploid	bacteria	5072109	5069367	60	0	14	14	SC	Annotation submitted by SC	2016-03-22	4696	4613	83	na	#N/A
GCA_001537285.1	PRJEB5065	SAMEA2274092	FCGO00000000.1	na	615	615	Serratia marcescens	strain=2880STDY5683022	na	latest	Scaffold	Major	Full	2016-01-21	12045_8#16	SC	GCF_001537285.1	identical	https://ftp.ncbi.nlm.nih.gov/genomes/all/GCA/001/537/285/GCA_001537285.1_12045_8_16	na	na	na	haploid	bacteria	5050530	5046069	60	0	13	13	SC	Annotation submitted by SC	2016-01-21	4672	4598	74	na	1905-07-03
GCA_001537305.1	PRJEB5065	SAMEA2274002	FCML00000000.1	na	615	615	Serratia marcescens	strain=2880STDY5682930	na	latest	Scaffold	Major	Full	2016-01-21	12082_5#41	SC	GCF_001537305.1	identical	https://ftp.ncbi.nlm.nih.gov/genomes/all/GCA/001/537/305/GCA_001537305.1_12082_5_41	na	na	na	haploid	bacteria	4992310	4985759	60	0	17	17	SC	Annotation submitted by SC	2016-01-21	4592	4509	83	na	1905-06-29
GCA_001537325.1	PRJEB5065	SAMEA2273918	FCHA00000000.1	na	615	615	Serratia marcescens	strain=2880STDY5682845	na	latest	Scaffold	Major	Full	2016-01-22	12082_2#53	SC	GCF_001537325.1	identical	https://ftp.ncbi.nlm.nih.gov/genomes/all/GCA/001/537/325/GCA_001537325.1_12082_2_53	na	na	na	haploid	bacteria	5203695	5199761	60	0	23	23	SC	Annotation submitted by SC	2016-01-22	4778	4701	77	na	1905-06-25
GCA_001537345.1	PRJEB5065	SAMEA2273945	FCHZ00000000.1	na	615	615	Serratia marcescens	strain=2880STDY5682872	na	latest	Scaffold	Major	Full	2016-01-22	12082_2#78	SC	GCF_001537345.1	identical	https://ftp.ncbi.nlm.nih.gov/genomes/all/GCA/001/537/345/GCA_001537345.1_12082_2_78	na	na	na	haploid	bacteria	5130524	5126757	60	0	21	21	SC	Annotation submitted by SC	2016-01-22	4731	4650	81	na	1905-06-26
GCA_001537365.1	PRJEB5065	SAMEA2273970	FCKC00000000.1	na	615	615	Serratia marcescens	strain=2880STDY5682897	na	latest	Scaffold	Major	Full	2016-01-21	12082_3#5	SC	GCF_001537365.1	identical	https://ftp.ncbi.nlm.nih.gov/genomes/all/GCA/001/537/365/GCA_001537365.1_12082_3_5	na	na	na	haploid	bacteria	5083377	5079806	60	0	14	14	SC	Annotation submitted by SC	2016-01-21	4698	4617	81	na	1905-06-27
GCA_001537385.1	PRJEB5065	SAMEA2273967	FCJA00000000.1	na	1805636	1805636	Serratia sp. 2880STDY5682894	strain=2880STDY5682894	na	latest	Scaffold	Major	Full	2016-01-22	12082_3#2	SC	GCF_001537385.1	identical	https://ftp.ncbi.nlm.nih.gov/genomes/all/GCA/001/537/385/GCA_001537385.1_12082_3_2	na	na	na	haploid	bacteria	5176389	5171486	60	0	26	26	SC	Annotation submitted by SC	2016-03-22	4816	4731	85	na	#N/A
GCA_001537405.1	PRJEB5065	SAMEA2274104	FCFI00000000.1	na	615	615	Serratia marcescens	strain=2880STDY5683035	na	latest	Scaffold	Major	Full	2016-01-21	12045_8#26	SC	GCF_001537405.1	identical	https://ftp.ncbi.nlm.nih.gov/genomes/all/GCA/001/537/405/GCA_001537405.1_12045_8_26	na	na	na	haploid	bacteria	5051442	5048602	60	0	14	14	SC	Annotation submitted by SC	2016-01-21	4655	4576	79	na	1905-06-28
GCA_001537425.1	PRJEB5065	SAMEA2273913	FCGX00000000.1	na	615	615	Serratia marcescens	strain=2880STDY5682840	na	latest	Scaffold	Major	Full	2016-01-22	12082_2#48	SC	GCF_001537425.1	identical	https://ftp.ncbi.nlm.nih.gov/genomes/all/GCA/001/537/425/GCA_001537425.1_12082_2_48	na	na	na	haploid	bacteria	5109430	5104195	60	0	32	32	SC	Annotation submitted by SC	2016-01-22	4682	4605	77	na	1905-06-25
GCA_001537445.1	PRJEB5065	SAMEA2274084	FCFL00000000.1	na	615	615	Serratia marcescens	strain=2880STDY5683014	na	latest	Scaffold	Major	Full	2016-01-22	12045_8#9	SC	GCF_001537445.1	identical	https://ftp.ncbi.nlm.nih.gov/genomes/all/GCA/001/537/445/GCA_001537445.1_12045_8_9	na	na	na	haploid	bacteria	5167238	5162030	60	0	21	21	SC	Annotation submitted by SC	2016-01-22	4819	4745	74	na	1905-07-02
GCA_001537465.1	PRJEB5065	SAMEA2273951	FCID00000000.1	na	615	615	Serratia marcescens	strain=2880STDY5682878	na	latest	Scaffold	Major	Full	2016-01-21	12082_2#82	SC	GCF_001537465.1	identical	https://ftp.ncbi.nlm.nih.gov/genomes/all/GCA/001/537/465/GCA_001537465.1_12082_2_82	na	na	na	haploid	bacteria	5082455	5077965	60	0	13	13	SC	Annotation submitted by SC	2016-01-21	4694	4614	80	na	1905-06-26
GCA_001537485.1	PRJEB5065	SAMEA2273942	FCHW00000000.1	na	615	615	Serratia marcescens	strain=2880STDY5682869	na	latest	Scaffold	Major	Full	2016-01-21	12082_2#75	SC	GCF_001537485.1	identical	https://ftp.ncbi.nlm.nih.gov/genomes/all/GCA/001/537/485/GCA_001537485.1_12082_2_75	na	na	na	haploid	bacteria	5010177	5008165	60	0	16	16	SC	Annotation submitted by SC	2016-01-21	4617	4533	84	na	1905-06-26
GCA_001537505.1	PRJEB5065	SAMEA2273971	FCMF00000000.1	na	615	615	Serratia marcescens	strain=2880STDY5682898	na	latest	Scaffold	Major	Full	2016-01-22	12082_5#35	SC	GCF_001537505.1	identical	https://ftp.ncbi.nlm.nih.gov/genomes/all/GCA/001/537/505/GCA_001537505.1_12082_5_35	na	na	na	haploid	bacteria	5168259	5165548	60	0	15	15	SC	Annotation submitted by SC	2016-01-22	4810	4728	82	na	1905-06-27
GCA_001537525.1	PRJEB5065	SAMEA2273889	FCFZ00000000.1	na	615	615	Serratia marcescens	strain=2880STDY5682816	na	latest	Scaffold	Major	Full	2016-01-22	12082_2#25	SC	GCF_001537525.1	identical	https://ftp.ncbi.nlm.nih.gov/genomes/all/GCA/001/537/525/GCA_001537525.1_12082_2_25	na	na	na	haploid	bacteria	5337851	5333392	60	0	27	27	SC	Annotation submitted by SC	2016-01-22	4963	4889	74	na	1905-06-23
GCA_001537545.1	PRJEB5065	SAMEA2273983	FCFC00000000.1	na	615	615	Serratia marcescens	strain=2880STDY5682911	na	latest	Scaffold	Major	Full	2016-01-22	12082_3#18	SC	GCF_001537545.1	identical	https://ftp.ncbi.nlm.nih.gov/genomes/all/GCA/001/537/545/GCA_001537545.1_12082_3_18	na	na	na	haploid	bacteria	5368690	5364970	59.5	0	19	19	SC	Annotation submitted by SC	2016-01-22	4965	4884	81	na	1905-06-28
GCA_001537565.1	PRJEB5065	SAMEA2274103	FCGK00000000.1	na	615	615	Serratia marcescens	strain=2880STDY5683034	na	latest	Scaffold	Major	Full	2016-01-22	12045_8#25	SC	GCF_001537565.1	identical	https://ftp.ncbi.nlm.nih.gov/genomes/all/GCA/001/537/565/GCA_001537565.1_12045_8_25	na	na	na	haploid	bacteria	5466134	5458933	59.5	0	35	35	SC	Annotation submitted by SC	2016-01-22	5111	5037	74	na	1905-06-28
GCA_001537585.1	PRJEB5065	SAMEA2274046	FCLA00000000.1	na	615	615	Serratia marcescens	strain=2880STDY5682974	na	latest	Scaffold	Major	Full	2016-01-21	12082_3#71	SC	GCF_001537585.1	identical	https://ftp.ncbi.nlm.nih.gov/genomes/all/GCA/001/537/585/GCA_001537585.1_12082_3_71	na	na	na	haploid	bacteria	5053189	5048739	60	0	16	16	SC	Annotation submitted by SC	2016-01-21	4677	4602	75	na	1905-07-01
GCA_001537605.1	PRJEB5065	SAMEA2273924	FCHG00000000.1	na	615	615	Serratia marcescens	strain=2880STDY5682851	na	latest	Scaffold	Major	Full	2016-01-21	12082_2#59	SC	GCF_001537605.1	identical	https://ftp.ncbi.nlm.nih.gov/genomes/all/GCA/001/537/605/GCA_001537605.1_12082_2_59	na	na	na	haploid	bacteria	5011452	5005318	60	0	14	14	SC	Annotation submitted by SC	2016-01-21	4628	4548	80	na	1905-06-25
GCA_001537625.1	PRJEB5065	SAMEA2273998	FCJH00000000.1	na	615	615	Serratia marcescens	strain=2880STDY5682926	na	latest	Scaffold	Major	Full	2016-01-21	12082_3#27	SC	GCF_001537625.1	identical	https://ftp.ncbi.nlm.nih.gov/genomes/all/GCA/001/537/625/GCA_001537625.1_12082_3_27	na	na	na	haploid	bacteria	5088093	5085495	60	0	14	14	SC	Annotation submitted by SC	2016-01-21	4727	4648	79	na	1905-06-28
GCA_001537645.1	PRJEB5065	SAMEA2273903	FCGM00000000.1	na	615	615	Serratia marcescens	strain=2880STDY5682830	na	latest	Scaffold	Major	Full	2016-01-22	12082_2#39	SC	GCF_001537645.1	identical	https://ftp.ncbi.nlm.nih.gov/genomes/all/GCA/001/537/645/GCA_001537645.1_12082_2_39	na	na	na	haploid	bacteria	5217471	5211148	60	0	15	15	SC	Annotation submitted by SC	2016-01-22	4876	4791	85	na	#N/A
GCA_001537665.1	PRJEB5065	SAMEA2273954	FCIG00000000.1	na	615	615	Serratia marcescens	strain=2880STDY5682881	na	latest	Scaffold	Major	Full	2016-01-22	12082_2#85	SC	GCF_001537665.1	identical	https://ftp.ncbi.nlm.nih.gov/genomes/all/GCA/001/537/665/GCA_001537665.1_12082_2_85	na	na	na	haploid	bacteria	5167663	5161972	60	0	17	17	SC	Annotation submitted by SC	2016-01-22	4801	4723	78	na	1905-06-26
GCA_001537685.1	PRJEB5065	SAMEA2273926	FCMD00000000.1	na	615	615	Serratia marcescens	strain=2880STDY5682853	na	latest	Scaffold	Major	Full	2016-01-21	12082_5#32	SC	GCF_001537685.1	identical	https://ftp.ncbi.nlm.nih.gov/genomes/all/GCA/001/537/685/GCA_001537685.1_12082_5_32	na	na	na	haploid	bacteria	5083475	5079795	60	0	15	15	SC	Annotation submitted by SC	2016-01-21	4702	4619	83	na	1905-06-25
GCA_001537705.1	PRJEB5065	SAMEA2274058	FCLL00000000.1	na	615	615	Serratia marcescens	strain=2880STDY5682986	na	latest	Scaffold	Major	Full	2016-01-22	12082_3#82	SC	GCF_001537705.1	identical	https://ftp.ncbi.nlm.nih.gov/genomes/all/GCA/001/537/705/GCA_001537705.1_12082_3_82	na	na	na	haploid	bacteria	5198532	5195783	60	0	23	23	SC	Annotation submitted by SC	2016-01-22	4868	4790	78	na	1905-07-01
GCA_001537725.1	PRJEB5065	SAMEA2273973	FCKY00000000.1	na	615	615	Serratia marcescens	strain=2880STDY5682900	na	latest	Scaffold	Major	Full	2016-01-22	12082_3#7	SC	GCF_001537725.1	identical	https://ftp.ncbi.nlm.nih.gov/genomes/all/GCA/001/537/725/GCA_001537725.1_12082_3_7	na	na	na	haploid	bacteria	5098449	5095435	59.5	0	85	85	SC	Annotation submitted by SC	2016-01-22	4751	4669	82	na	1905-06-27
GCA_001537745.1	PRJEB5065	SAMEA2274075	FCMB00000000.1	na	615	615	Serratia marcescens	strain=2880STDY5683003	na	latest	Scaffold	Major	Full	2016-01-22	12082_3#95	SC	GCF_001537745.1	identical	https://ftp.ncbi.nlm.nih.gov/genomes/all/GCA/001/537/745/GCA_001537745.1_12082_3_95	na	na	na	haploid	bacteria	5128686	5126723	60	0	32	32	SC	Annotation submitted by SC	2016-01-22	4758	4674	84	na	1905-07-02
GCA_001537765.1	PRJEB5065	SAMEA2273893	FCFY00000000.1	na	615	615	Serratia marcescens	strain=2880STDY5682820	na	latest	Scaffold	Major	Full	2016-01-21	12082_2#29	SC	GCF_001537765.1	identical	https://ftp.ncbi.nlm.nih.gov/genomes/all/GCA/001/537/765/GCA_001537765.1_12082_2_29	na	na	na	haploid	bacteria	5011332	5006117	60	0	18	18	SC	Annotation submitted by SC	2016-01-21	4615	4531	84	na	1905-06-24
GCA_001537785.1	PRJEB5065	SAMEA2274077	FCMX00000000.1	na	615	615	Serratia marcescens	strain=2880STDY5683006	na	latest	Scaffold	Major	Full	2016-01-22	12045_8#1	SC	GCF_001537785.1	identical	https://ftp.ncbi.nlm.nih.gov/genomes/all/GCA/001/537/785/GCA_001537785.1_12045_8_1	na	na	na	haploid	bacteria	5204341	5201005	60	0	25	25	SC	Annotation submitted by SC	2016-01-22	4794	4710	84	na	1905-07-02
GCA_001537805.1	PRJEB5065	SAMEA2274086	FCMU00000000.1	na	615	615	Serratia marcescens	strain=2880STDY5683016	na	latest	Scaffold	Major	Full	2016-01-21	12082_5#51	SC	GCF_001537805.1	identical	https://ftp.ncbi.nlm.nih.gov/genomes/all/GCA/001/537/805/GCA_001537805.1_12082_5_51	na	na	na	haploid	bacteria	5008681	5005190	60	0	19	19	SC	Annotation submitted by SC	2016-01-21	4620	4544	76	na	1905-07-02
GCA_001537825.1	PRJEB5065	SAMEA2274099	FCGR00000000.1	na	615	615	Serratia marcescens	strain=2880STDY5683030	na	latest	Scaffold	Major	Full	2016-01-21	12045_8#21	SC	GCF_001537825.1	identical	https://ftp.ncbi.nlm.nih.gov/genomes/all/GCA/001/537/825/GCA_001537825.1_12045_8_21	na	na	na	haploid	bacteria	5010350	5007044	60	0	14	14	SC	Annotation submitted by SC	2016-01-21	4613	4533	80	na	1905-06-25
GCA_001537845.1	PRJEB5065	SAMEA2273896	FCGH00000000.1	na	615	615	Serratia marcescens	strain=2880STDY5682823	na	latest	Scaffold	Major	Full	2016-01-21	12082_2#32	SC	GCF_001537845.1	identical	https://ftp.ncbi.nlm.nih.gov/genomes/all/GCA/001/537/845/GCA_001537845.1_12082_2_32	na	na	na	haploid	bacteria	5053360	5048938	60	0	19	19	SC	Annotation submitted by SC	2016-01-21	4683	4605	78	na	1905-06-24
GCA_001537865.1	PRJEB5065	SAMEA2274021	FCMP00000000.1	na	615	615	Serratia marcescens	strain=2880STDY5682949	na	latest	Scaffold	Major	Full	2016-01-22	12082_5#46	SC	GCF_001537865.1	identical	https://ftp.ncbi.nlm.nih.gov/genomes/all/GCA/001/537/865/GCA_001537865.1_12082_5_46	na	na	na	haploid	bacteria	5300113	5297107	60	0	26	26	SC	Annotation submitted by SC	2016-01-22	4958	4880	78	na	1905-06-29
GCA_001537885.1	PRJEB5065	SAMEA2273898	FCFG00000000.1	na	615	615	Serratia marcescens	strain=2880STDY5682825	na	latest	Scaffold	Major	Full	2016-01-21	12082_2#34	SC	GCF_001537885.1	identical	https://ftp.ncbi.nlm.nih.gov/genomes/all/GCA/001/537/885/GCA_001537885.1_12082_2_34	na	na	na	haploid	bacteria	5010448	5006462	60	0	22	22	SC	Annotation submitted by SC	2016-01-21	4613	4532	81	na	1905-06-24
GCA_001537905.1	PRJEB5065	SAMEA2273949	FCME00000000.1	na	615	615	Serratia marcescens	strain=2880STDY5682876	na	latest	Scaffold	Major	Full	2016-01-21	12082_5#34	SC	GCF_001537905.1	identical	https://ftp.ncbi.nlm.nih.gov/genomes/all/GCA/001/537/905/GCA_001537905.1_12082_5_34	na	na	na	haploid	bacteria	5056306	5052412	60	0	18	18	SC	Annotation submitted by SC	2016-01-21	4670	4587	83	na	#N/A
GCA_001537925.1	PRJEB5065	SAMEA2274067	FCLS00000000.1	na	615	615	Serratia marcescens	strain=2880STDY5682995	na	latest	Scaffold	Major	Full	2016-01-22	12082_3#89	SC	GCF_001537925.1	identical	https://ftp.ncbi.nlm.nih.gov/genomes/all/GCA/001/537/925/GCA_001537925.1_12082_3_89	na	na	na	haploid	bacteria	5368447	5365116	59.5	0	17	17	SC	Annotation submitted by SC	2016-01-22	4963	4883	80	na	1905-07-02
GCA_001538005.1	PRJEB5065	SAMEA2274019	FCJZ00000000.1	na	615	615	Serratia marcescens	strain=2880STDY5682947	na	latest	Scaffold	Major	Full	2016-01-22	12082_3#46	SC	GCF_001538005.1	identical	https://ftp.ncbi.nlm.nih.gov/genomes/all/GCA/001/538/005/GCA_001538005.1_12082_3_46	na	na	na	haploid	bacteria	5165393	5160226	60	0	18	18	SC	Annotation submitted by SC	2016-01-22	4812	4738	74	na	1905-06-29
GCA_001538115.1	PRJEB5065	SAMEA2274043	FCKV00000000.1	na	615	615	Serratia marcescens	strain=2880STDY5682971	na	latest	Scaffold	Major	Full	2016-01-22	12082_3#68	SC	GCF_001538115.1	identical	https://ftp.ncbi.nlm.nih.gov/genomes/all/GCA/001/538/115/GCA_001538115.1_12082_3_68	na	na	na	haploid	bacteria	5183830	5178570	60	0	33	33	SC	Annotation submitted by SC	2016-01-22	4793	4712	81	na	1905-07-01
GCA_001538195.1	PRJEB5065	SAMEA2274090	FCGS00000000.1	na	615	615	Serratia marcescens	strain=2880STDY5683020	na	latest	Scaffold	Major	Full	2016-01-22	12045_8#14	SC	GCF_001538195.1	identical	https://ftp.ncbi.nlm.nih.gov/genomes/all/GCA/001/538/195/GCA_001538195.1_12045_8_14	na	na	na	haploid	bacteria	5231572	5226196	60	0	24	24	SC	Annotation submitted by SC	2016-01-22	4811	4738	73	na	1905-07-03
GCA_001538275.1	PRJEB5065	SAMEA2273984	FCMG00000000.1	na	615	615	Serratia marcescens	strain=2880STDY5682912	na	latest	Scaffold	Major	Full	2016-01-21	12082_5#36	SC	GCF_001538275.1	identical	https://ftp.ncbi.nlm.nih.gov/genomes/all/GCA/001/538/275/GCA_001538275.1_12082_5_36	na	na	na	haploid	bacteria	5011395	5007949	60	0	19	19	SC	Annotation submitted by SC	2016-01-21	4613	4531	82	na	1905-06-28
GCA_001538325.1	PRJEB5065	SAMEA2274011	FCMM00000000.1	na	615	615	Serratia marcescens	strain=2880STDY5682939	na	latest	Scaffold	Major	Full	2016-01-22	12082_5#42	SC	GCF_001538325.1	identical	https://ftp.ncbi.nlm.nih.gov/genomes/all/GCA/001/538/325/GCA_001538325.1_12082_5_42	na	na	na	haploid	bacteria	5212253	5209521	60	0	24	24	SC	Annotation submitted by SC	2016-01-22	4829	4751	78	na	1905-06-29
GCA_001538345.1	PRJEB5065	SAMEA2273961	FCIN00000000.1	na	615	615	Serratia marcescens	strain=2880STDY5682888	na	latest	Scaffold	Major	Full	2016-01-22	12082_2#92	SC	GCF_001538345.1	identical	https://ftp.ncbi.nlm.nih.gov/genomes/all/GCA/001/538/345/GCA_001538345.1_12082_2_92	na	na	na	haploid	bacteria	5275068	5270151	60	0	27	27	SC	Annotation submitted by SC	2016-01-22	4878	4791	87	na	1905-06-27
GCA_001538365.1	PRJEB5065	SAMEA2273960	FCIL00000000.1	na	615	615	Serratia marcescens	strain=2880STDY5682887	na	latest	Scaffold	Major	Full	2016-01-22	12082_2#91	SC	GCF_001538365.1	identical	https://ftp.ncbi.nlm.nih.gov/genomes/all/GCA/001/538/365/GCA_001538365.1_12082_2_91	na	na	na	haploid	bacteria	5237665	5234802	60	0	22	22	SC	Annotation submitted by SC	2016-01-22	4823	4742	81	na	1905-06-27
GCA_001538385.1	PRJEB5065	SAMEA2273908	FCMC00000000.1	na	615	615	Serratia marcescens	strain=2880STDY5682835	na	latest	Scaffold	Major	Full	2016-01-21	12082_5#30	SC	GCF_001538385.1	identical	https://ftp.ncbi.nlm.nih.gov/genomes/all/GCA/001/538/385/GCA_001538385.1_12082_5_30	na	na	na	haploid	bacteria	5048609	5046478	60	0	16	16	SC	Annotation submitted by SC	2016-01-21	4681	4603	78	na	1905-06-24
GCA_001538405.1	PRJEB5065	SAMEA2274040	FCKU00000000.1	na	615	615	Serratia marcescens	strain=2880STDY5682968	na	latest	Scaffold	Major	Full	2016-01-21	12082_3#65	SC	GCF_001538405.1	identical	https://ftp.ncbi.nlm.nih.gov/genomes/all/GCA/001/538/405/GCA_001538405.1_12082_3_65	na	na	na	haploid	bacteria	5007729	5003672	60	0	18	18	SC	Annotation submitted by SC	2016-01-21	4614	4530	84	na	1905-07-01
GCA_001538425.1	PRJEB5065	SAMEA2273941	FCHV00000000.1	na	615	615	Serratia marcescens	strain=2880STDY5682868	na	latest	Scaffold	Major	Full	2016-01-21	12082_2#74	SC	GCF_001538425.1	identical	https://ftp.ncbi.nlm.nih.gov/genomes/all/GCA/001/538/425/GCA_001538425.1_12082_2_74	na	na	na	haploid	bacteria	5009388	5004499	60	0	12	12	SC	Annotation submitted by SC	2016-01-21	4630	4549	81	na	1905-06-26
GCA_001538445.1	PRJEB5065	SAMEA2273921	FCHD00000000.1	na	615	615	Serratia marcescens	strain=2880STDY5682848	na	latest	Scaffold	Major	Full	2016-01-22	12082_2#56	SC	GCF_001538445.1	identical	https://ftp.ncbi.nlm.nih.gov/genomes/all/GCA/001/538/445/GCA_001538445.1_12082_2_56	na	na	na	haploid	bacteria	5298511	5293439	60	0	27	27	SC	Annotation submitted by SC	2016-01-22	4881	4794	87	na	1905-06-25
GCA_001538465.1	PRJEB5065	SAMEA2274081	FCFS00000000.1	na	615	615	Serratia marcescens	strain=2880STDY5683010	na	latest	Scaffold	Major	Full	2016-01-22	12045_8#5	SC	GCF_001538465.1	identical	https://ftp.ncbi.nlm.nih.gov/genomes/all/GCA/001/538/465/GCA_001538465.1_12045_8_5	na	na	na	haploid	bacteria	5167735	5161949	60	0	17	17	SC	Annotation submitted by SC	2016-01-22	4831	4750	81	na	1905-07-02
GCA_001538485.1	PRJEB5065	SAMEA2274091	FCFU00000000.1	na	615	615	Serratia marcescens	strain=2880STDY5683021	na	latest	Scaffold	Major	Full	2016-01-22	12045_8#15	SC	GCF_001538485.1	identical	https://ftp.ncbi.nlm.nih.gov/genomes/all/GCA/001/538/485/GCA_001538485.1_12045_8_15	na	na	na	haploid	bacteria	5221867	5220306	60	0	38	38	SC	Annotation submitted by SC	2016-01-22	4873	4792	81	na	1905-07-03
GCA_001538505.1	PRJEB5065	SAMEA2274017	FCJY00000000.1	na	615	615	Serratia marcescens	strain=2880STDY5682945	na	latest	Scaffold	Major	Full	2016-01-21	12082_3#45	SC	GCF_001538505.1	identical	https://ftp.ncbi.nlm.nih.gov/genomes/all/GCA/001/538/505/GCA_001538505.1_12082_3_45	na	na	na	haploid	bacteria	5003344	5000472	60	0	18	18	SC	Annotation submitted by SC	2016-01-21	4624	4543	81	na	1905-06-29
GCA_001538525.1	PRJEB5065	SAMEA2273897	FCFO00000000.1	na	615	615	Serratia marcescens	strain=2880STDY5682824	na	latest	Scaffold	Major	Full	2016-01-22	12082_2#33	SC	GCF_001538525.1	identical	https://ftp.ncbi.nlm.nih.gov/genomes/all/GCA/001/538/525/GCA_001538525.1_12082_2_33	na	na	na	haploid	bacteria	5106997	5102490	60	0	39	39	SC	Annotation submitted by SC	2016-01-22	4683	4603	80	na	1905-06-24
GCA_001538545.1	PRJEB5065	SAMEA2274087	FCMZ00000000.1	na	615	615	Serratia marcescens	strain=2880STDY5683017	na	latest	Scaffold	Major	Full	2016-01-22	12045_8#11	SC	GCF_001538545.1	identical	https://ftp.ncbi.nlm.nih.gov/genomes/all/GCA/001/538/545/GCA_001538545.1_12045_8_11	na	na	na	haploid	bacteria	5168869	5165980	60	0	27	27	SC	Annotation submitted by SC	2016-01-22	4759	4681	78	na	1905-07-02
GCA_001538565.1	PRJEB5065	SAMEA2274076	FCMA00000000.1	na	615	615	Serratia marcescens	strain=2880STDY5683004	na	latest	Scaffold	Major	Full	2016-01-22	12082_3#96	SC	GCF_001538565.1	identical	https://ftp.ncbi.nlm.nih.gov/genomes/all/GCA/001/538/565/GCA_001538565.1_12082_3_96	na	na	na	haploid	bacteria	5285069	5280489	60	0	33	33	SC	Annotation submitted by SC	2016-01-22	4885	4806	79	na	1905-07-02
GCA_001538585.1	PRJEB5065	SAMEA2274051	FCLD00000000.1	na	615	615	Serratia marcescens	strain=2880STDY5682979	na	latest	Scaffold	Major	Full	2016-01-22	12082_3#75	SC	GCF_001538585.1	identical	https://ftp.ncbi.nlm.nih.gov/genomes/all/GCA/001/538/585/GCA_001538585.1_12082_3_75	na	na	na	haploid	bacteria	5388402	5382896	60	0	22	22	SC	Annotation submitted by SC	2016-01-22	4997	4920	77	na	1905-07-01
GCA_001538605.1	PRJEB5065	SAMEA2273895	FCFF00000000.1	na	615	615	Serratia marcescens	strain=2880STDY5682822	na	latest	Scaffold	Major	Full	2016-01-22	12082_2#30	SC	GCF_001538605.1	identical	https://ftp.ncbi.nlm.nih.gov/genomes/all/GCA/001/538/605/GCA_001538605.1_12082_2_30	na	na	na	haploid	bacteria	5219725	5216823	59.5	0	23	23	SC	Annotation submitted by SC	2016-01-22	4877	4796	81	na	1905-06-24
GCA_001538625.1	PRJEB5065	SAMEA2273909	FCGB00000000.1	na	615	615	Serratia marcescens	strain=2880STDY5682836	na	latest	Scaffold	Major	Full	2016-01-22	12082_2#44	SC	GCF_001538625.1	identical	https://ftp.ncbi.nlm.nih.gov/genomes/all/GCA/001/538/625/GCA_001538625.1_12082_2_44	na	na	na	haploid	bacteria	5104262	5100137	60	0	15	15	SC	Annotation submitted by SC	2016-01-22	4737	4660	77	na	1905-06-24
GCA_001538645.1	PRJEB5065	SAMEA2273980	FCIX00000000.1	na	615	615	Serratia marcescens	strain=2880STDY5682907	na	latest	Scaffold	Major	Full	2016-01-22	12082_3#15	SC	GCF_001538645.1	identical	https://ftp.ncbi.nlm.nih.gov/genomes/all/GCA/001/538/645/GCA_001538645.1_12082_3_15	na	na	na	haploid	bacteria	5273455	5268246	60	0	26	26	SC	Annotation submitted by SC	2016-01-22	4861	4781	80	na	1905-06-28
GCA_001538665.1	PRJEB5065	SAMEA2274047	FCMQ00000000.1	na	615	615	Serratia marcescens	strain=2880STDY5682975	na	latest	Scaffold	Major	Full	2016-01-22	12082_5#47	SC	GCF_001538665.1	identical	https://ftp.ncbi.nlm.nih.gov/genomes/all/GCA/001/538/665/GCA_001538665.1_12082_5_47	na	na	na	haploid	bacteria	5108928	5105360	60	0	30	30	SC	Annotation submitted by SC	2016-01-22	4686	4602	84	na	1905-07-01
GCA_001538685.1	PRJEB5065	SAMEA2274039	FCKS00000000.1	na	615	615	Serratia marcescens	strain=2880STDY5682967	na	latest	Scaffold	Major	Full	2016-01-21	12082_3#64	SC	GCF_001538685.1	identical	https://ftp.ncbi.nlm.nih.gov/genomes/all/GCA/001/538/685/GCA_001538685.1_12082_3_64	na	na	na	haploid	bacteria	5007299	5003987	60	0	17	17	SC	Annotation submitted by SC	2016-01-21	4611	4529	82	na	1905-06-30
GCA_001538705.1	PRJEB5065	SAMEA2274101	FCFQ00000000.1	na	615	615	Serratia marcescens	strain=2880STDY5683032	na	latest	Scaffold	Major	Full	2016-01-22	12045_8#23	SC	GCF_001538705.1	identical	https://ftp.ncbi.nlm.nih.gov/genomes/all/GCA/001/538/705/GCA_001538705.1_12045_8_23	na	na	na	haploid	bacteria	5369891	5364953	59.5	0	17	17	SC	Annotation submitted by SC	2016-01-22	4964	4884	80	na	1905-06-28
GCA_001538725.1	PRJEB5065	SAMEA2273925	FCHH00000000.1	na	615	615	Serratia marcescens	strain=2880STDY5682852	na	latest	Scaffold	Major	Full	2016-01-21	12082_2#60	SC	GCF_001538725.1	identical	https://ftp.ncbi.nlm.nih.gov/genomes/all/GCA/001/538/725/GCA_001538725.1_12082_2_60	na	na	na	haploid	bacteria	5011332	5006329	60	0	15	15	SC	Annotation submitted by SC	2016-01-21	4626	4546	80	na	1905-06-25
GCA_001538745.1	PRJEB5065	SAMEA2274006	FCJR00000000.1	na	615	615	Serratia marcescens	strain=2880STDY5682934	na	latest	Scaffold	Major	Full	2016-01-22	12082_3#35	SC	GCF_001538745.1	identical	https://ftp.ncbi.nlm.nih.gov/genomes/all/GCA/001/538/745/GCA_001538745.1_12082_3_35	na	na	na	haploid	bacteria	5376142	5370000	59.5	0	22	22	SC	Annotation submitted by SC	2016-01-22	4958	4886	72	na	1905-06-29
GCA_001538765.1	PRJEB5065	SAMEA2273899	FCGQ00000000.1	na	615	615	Serratia marcescens	strain=2880STDY5682826	na	latest	Scaffold	Major	Full	2016-01-22	12082_2#35	SC	GCF_001538765.1	identical	https://ftp.ncbi.nlm.nih.gov/genomes/all/GCA/001/538/765/GCA_001538765.1_12082_2_35	na	na	na	haploid	bacteria	5154320	5148055	60	0	16	16	SC	Annotation submitted by SC	2016-01-22	4787	4707	80	na	1905-06-24
GCA_001538785.1	PRJEB5065	SAMEA2274095	FCGE00000000.1	na	615	615	Serratia marcescens	strain=2880STDY5683025	na	latest	Scaffold	Major	Full	2016-01-22	12045_8#18	SC	GCF_001538785.1	identical	https://ftp.ncbi.nlm.nih.gov/genomes/all/GCA/001/538/785/GCA_001538785.1_12045_8_18	na	na	na	haploid	bacteria	5719427	5714718	59	0	146	146	SC	Annotation submitted by SC	2016-01-22	5422	5335	87	na	1905-07-03
GCA_001538805.1	PRJEB5065	SAMEA2273920	FCHB00000000.1	na	615	615	Serratia marcescens	strain=2880STDY5682847	na	latest	Scaffold	Major	Full	2016-01-22	12082_2#55	SC	GCF_001538805.1	identical	https://ftp.ncbi.nlm.nih.gov/genomes/all/GCA/001/538/805/GCA_001538805.1_12082_2_55	na	na	na	haploid	bacteria	5327582	5320208	60	0	28	28	SC	Annotation submitted by SC	2016-01-22	4947	4859	88	na	1905-06-25
GCA_001538825.1	PRJEB5065	SAMEA2273956	FCIK00000000.1	na	615	615	Serratia marcescens	strain=2880STDY5682883	na	latest	Scaffold	Major	Full	2016-01-22	12082_2#87	SC	GCF_001538825.1	identical	https://ftp.ncbi.nlm.nih.gov/genomes/all/GCA/001/538/825/GCA_001538825.1_12082_2_87	na	na	na	haploid	bacteria	5142373	5138691	60	0	17	17	SC	Annotation submitted by SC	2016-01-22	4779	4698	81	na	1905-06-26
GCA_001538845.1	PRJEB5065	SAMEA2274068	FCLU00000000.1	na	615	615	Serratia marcescens	strain=2880STDY5682996	na	latest	Scaffold	Major	Full	2016-01-21	12082_3#90	SC	GCF_001538845.1	identical	https://ftp.ncbi.nlm.nih.gov/genomes/all/GCA/001/538/845/GCA_001538845.1_12082_3_90	na	na	na	haploid	bacteria	5009659	5006428	60	0	18	18	SC	Annotation submitted by SC	2016-01-21	4618	4537	81	na	1905-07-02
GCA_001538865.1	PRJEB5065	SAMEA2274065	FCLQ00000000.1	na	615	615	Serratia marcescens	strain=2880STDY5682993	na	latest	Scaffold	Major	Full	2016-01-21	12082_3#87	SC	GCF_001538865.1	identical	https://ftp.ncbi.nlm.nih.gov/genomes/all/GCA/001/538/865/GCA_001538865.1_12082_3_87	na	na	na	haploid	bacteria	5009919	5005944	60	0	17	17	SC	Annotation submitted by SC	2016-01-21	4621	4545	76	na	1905-07-02
GCA_001538885.1	PRJEB5065	SAMEA2274003	FCJN00000000.1	na	615	615	Serratia marcescens	strain=2880STDY5682931	na	latest	Scaffold	Major	Full	2016-01-22	12082_3#32	SC	GCF_001538885.1	identical	https://ftp.ncbi.nlm.nih.gov/genomes/all/GCA/001/538/885/GCA_001538885.1_12082_3_32	na	na	na	haploid	bacteria	5313406	5310491	60	0	25	25	SC	Annotation submitted by SC	2016-01-22	4914	4831	83	na	1905-06-29
GCA_001538905.1	PRJEB5065	SAMEA2273887	FCFK00000000.1	na	615	615	Serratia marcescens	strain=2880STDY5682814	na	latest	Scaffold	Major	Full	2016-01-22	12082_2#23	SC	GCF_001538905.1	identical	https://ftp.ncbi.nlm.nih.gov/genomes/all/GCA/001/538/905/GCA_001538905.1_12082_2_23	na	na	na	haploid	bacteria	5363388	5359657	60	0	30	30	SC	Annotation submitted by SC	2016-01-22	5001	4923	78	na	1905-06-23
GCA_001538925.1	PRJEB5065	SAMEA2273974	FCLT00000000.1	na	615	615	Serratia marcescens	strain=2880STDY5682901	na	latest	Scaffold	Major	Full	2016-01-22	12082_3#9	SC	GCF_001538925.1	identical	https://ftp.ncbi.nlm.nih.gov/genomes/all/GCA/001/538/925/GCA_001538925.1_12082_3_9	na	na	na	haploid	bacteria	5148857	5147102	60	0	31	31	SC	Annotation submitted by SC	2016-01-22	4739	4656	83	na	1905-06-27
GCA_001538945.1	PRJEB5065	SAMEA2274005	FCJO00000000.1	na	615	615	Serratia marcescens	strain=2880STDY5682933	na	latest	Scaffold	Major	Full	2016-01-22	12082_3#34	SC	GCF_001538945.1	identical	https://ftp.ncbi.nlm.nih.gov/genomes/all/GCA/001/538/945/GCA_001538945.1_12082_3_34	na	na	na	haploid	bacteria	5181682	5175234	60	0	18	18	SC	Annotation submitted by SC	2016-01-22	4824	4745	79	na	1905-06-29
GCA_001538965.1	PRJEB5065	SAMEA2274010	FCJQ00000000.1	na	615	615	Serratia marcescens	strain=2880STDY5682938	na	latest	Scaffold	Major	Full	2016-01-22	12082_3#39	SC	GCF_001538965.1	identical	https://ftp.ncbi.nlm.nih.gov/genomes/all/GCA/001/538/965/GCA_001538965.1_12082_3_39	na	na	na	haploid	bacteria	5107414	5099912	60	0	18	18	SC	Annotation submitted by SC	2016-01-22	4688	4607	81	na	1905-06-29
GCA_001538985.1	PRJEB5065	SAMEA2274105	FCFE00000000.1	na	615	615	Serratia marcescens	strain=2880STDY5683036	na	latest	Scaffold	Major	Full	2016-01-21	12045_8#27	SC	GCF_001538985.1	identical	https://ftp.ncbi.nlm.nih.gov/genomes/all/GCA/001/538/985/GCA_001538985.1_12045_8_27	na	na	na	haploid	bacteria	5002818	4996243	60	0	16	16	SC	Annotation submitted by SC	2016-01-21	4615	4535	80	na	1905-06-28
GCA_001539005.1	PRJEB5065	SAMEA2273946	FCLZ00000000.1	na	615	615	Serratia marcescens	strain=2880STDY5682873	na	latest	Scaffold	Major	Full	2016-01-22	12082_5#33	SC	GCF_001539005.1	identical	https://ftp.ncbi.nlm.nih.gov/genomes/all/GCA/001/539/005/GCA_001539005.1_12082_5_33	na	na	na	haploid	bacteria	5128342	5126030	60	0	31	31	SC	Annotation submitted by SC	2016-01-22	4760	4679	81	na	1905-06-26
GCA_001539025.1	PRJEB5065	SAMEA2273891	FCGU00000000.1	na	615	615	Serratia marcescens	strain=2880STDY5682818	na	latest	Scaffold	Major	Full	2016-01-22	12082_2#27	SC	GCF_001539025.1	identical	https://ftp.ncbi.nlm.nih.gov/genomes/all/GCA/001/539/025/GCA_001539025.1_12082_2_27	na	na	na	haploid	bacteria	5369317	5364407	59.5	0	16	16	SC	Annotation submitted by SC	2016-01-22	4963	4880	83	na	1905-06-24
GCA_001539045.1	PRJEB5065	SAMEA2274007	FCJT00000000.1	na	615	615	Serratia marcescens	strain=2880STDY5682935	na	latest	Scaffold	Major	Full	2016-01-22	12082_3#36	SC	GCF_001539045.1	identical	https://ftp.ncbi.nlm.nih.gov/genomes/all/GCA/001/539/045/GCA_001539045.1_12082_3_36	na	na	na	haploid	bacteria	5567855	5564670	58.5	0	147	147	SC	Annotation submitted by SC	2016-01-22	5261	5176	85	na	1905-06-29
GCA_001539065.1	PRJEB5065	SAMEA2274060	FCMR00000000.1	na	615	615	Serratia marcescens	strain=2880STDY5682988	na	latest	Scaffold	Major	Full	2016-01-21	12082_5#48	SC	GCF_001539065.1	identical	https://ftp.ncbi.nlm.nih.gov/genomes/all/GCA/001/539/065/GCA_001539065.1_12082_5_48	na	na	na	haploid	bacteria	5102104	5097959	60	0	14	14	SC	Annotation submitted by SC	2016-01-21	4728	4649	79	na	1905-07-02
GCA_001539085.1	PRJEB5065	SAMEA2273977	FCIU00000000.1	na	615	615	Serratia marcescens	strain=2880STDY5682904	na	latest	Scaffold	Major	Full	2016-01-22	12082_3#12	SC	GCF_001539085.1	identical	https://ftp.ncbi.nlm.nih.gov/genomes/all/GCA/001/539/085/GCA_001539085.1_12082_3_12	na	na	na	haploid	bacteria	5243350	5240764	60	0	22	22	SC	Annotation submitted by SC	2016-01-22	4827	4745	82	na	1905-06-27
GCA_001539105.1	PRJEB5065	SAMEA2274085	FCMW00000000.1	na	615	615	Serratia marcescens	strain=2880STDY5683015	na	latest	Scaffold	Major	Full	2016-01-22	12045_8#10	SC	GCF_001539105.1	identical	https://ftp.ncbi.nlm.nih.gov/genomes/all/GCA/001/539/105/GCA_001539105.1_12045_8_10	na	na	na	haploid	bacteria	5145069	5141257	60	0	31	31	SC	Annotation submitted by SC	2016-01-22	4731	4652	79	na	1905-07-02
GCA_001539125.1	PRJEB5065	SAMEA2274082	FCFR00000000.1	na	615	615	Serratia marcescens	strain=2880STDY5683011	na	latest	Scaffold	Major	Full	2016-01-22	12045_8#6	SC	GCF_001539125.1	identical	https://ftp.ncbi.nlm.nih.gov/genomes/all/GCA/001/539/125/GCA_001539125.1_12045_8_6	na	na	na	haploid	bacteria	5166751	5159359	60	0	14	14	SC	Annotation submitted by SC	2016-01-22	4817	4740	77	na	1905-07-02
GCA_001539145.1	PRJEB5065	SAMEA2273981	FCIY00000000.1	na	615	615	Serratia marcescens	strain=2880STDY5682908	na	latest	Scaffold	Major	Full	2016-01-22	12082_3#16	SC	GCF_001539145.1	identical	https://ftp.ncbi.nlm.nih.gov/genomes/all/GCA/001/539/145/GCA_001539145.1_12082_3_16	na	na	na	haploid	bacteria	5305921	5303425	60	0	29	29	SC	Annotation submitted by SC	2016-01-22	4935	4850	85	na	1905-06-28
GCA_001539185.1	PRJEB5065	SAMEA2274080	FCFM00000000.1	na	615	615	Serratia marcescens	strain=2880STDY5683009	na	latest	Scaffold	Major	Full	2016-01-21	12045_8#4	SC	GCF_001539185.1	identical	https://ftp.ncbi.nlm.nih.gov/genomes/all/GCA/001/539/185/GCA_001539185.1_12045_8_4	na	na	na	haploid	bacteria	4976108	4971834	60	0	18	18	SC	Annotation submitted by SC	2016-01-21	4580	4505	75	na	1905-07-02
GCA_001539205.1	PRJEB5065	SAMEA2274034	FCKN00000000.1	na	615	615	Serratia marcescens	strain=2880STDY5682962	na	latest	Scaffold	Major	Full	2016-01-22	12082_3#59	SC	GCF_001539205.1	identical	https://ftp.ncbi.nlm.nih.gov/genomes/all/GCA/001/539/205/GCA_001539205.1_12082_3_59	na	na	na	haploid	bacteria	5205491	5201759	60	0	19	19	SC	Annotation submitted by SC	2016-01-22	4880	4801	79	na	1905-06-30
GCA_001539225.1	PRJEB5065	SAMEA2274083	FCGI00000000.1	na	615	615	Serratia marcescens	strain=2880STDY5683013	na	latest	Scaffold	Major	Full	2016-01-22	12045_8#7	SC	GCF_001539225.1	identical	https://ftp.ncbi.nlm.nih.gov/genomes/all/GCA/001/539/225/GCA_001539225.1_12045_8_7	na	na	na	haploid	bacteria	5156629	5153322	60	0	24	24	SC	Annotation submitted by SC	2016-01-22	4721	4643	78	na	1905-07-02
GCA_001539245.1	PRJEB5065	SAMEA2273993	FCJF00000000.1	na	615	615	Serratia marcescens	strain=2880STDY5682921	na	latest	Scaffold	Major	Full	2016-01-21	12082_3#24	SC	GCF_001539245.1	identical	https://ftp.ncbi.nlm.nih.gov/genomes/all/GCA/001/539/245/GCA_001539245.1_12082_3_24	na	na	na	haploid	bacteria	5094654	5089906	60	0	16	16	SC	Annotation submitted by SC	2016-01-21	4723	4650	73	na	1905-06-28
GCA_001539265.1	PRJEB5065	SAMEA2273927	FCHK00000000.1	na	615	615	Serratia marcescens	strain=2880STDY5682854	na	latest	Scaffold	Major	Full	2016-01-21	12082_2#61	SC	GCF_001539265.1	identical	https://ftp.ncbi.nlm.nih.gov/genomes/all/GCA/001/539/265/GCA_001539265.1_12082_2_61	na	na	na	haploid	bacteria	5097184	5094575	60	0	16	16	SC	Annotation submitted by SC	2016-01-21	4740	4658	82	na	1905-06-25
GCA_001539285.1	PRJEB5065	SAMEA2274008	FCJP00000000.1	na	615	615	Serratia marcescens	strain=2880STDY5682936	na	latest	Scaffold	Major	Full	2016-01-22	12082_3#37	SC	GCF_001539285.1	identical	https://ftp.ncbi.nlm.nih.gov/genomes/all/GCA/001/539/285/GCA_001539285.1_12082_3_37	na	na	na	haploid	bacteria	5108369	5103816	60	0	36	36	SC	Annotation submitted by SC	2016-01-22	4691	4606	85	na	1905-06-29
GCA_001539305.1	PRJEB5065	SAMEA2274078	FCFH00000000.1	na	615	615	Serratia marcescens	strain=2880STDY5683007	na	latest	Scaffold	Major	Full	2016-01-22	12045_8#2	SC	GCF_001539305.1	identical	https://ftp.ncbi.nlm.nih.gov/genomes/all/GCA/001/539/305/GCA_001539305.1_12045_8_2	na	na	na	haploid	bacteria	5127698	5125451	60	0	23	23	SC	Annotation submitted by SC	2016-01-22	4760	4677	83	na	1905-07-02
GCA_001539325.1	PRJEB5065	SAMEA2274028	FCKH00000000.1	na	615	615	Serratia marcescens	strain=2880STDY5682956	na	latest	Scaffold	Major	Full	2016-01-22	12082_3#53	SC	GCF_001539325.1	identical	https://ftp.ncbi.nlm.nih.gov/genomes/all/GCA/001/539/325/GCA_001539325.1_12082_3_53	na	na	na	haploid	bacteria	5213093	5205754	60	0	14	14	SC	Annotation submitted by SC	2016-01-22	4855	4775	80	na	1905-06-30
GCA_001539345.1	PRJEB5065	SAMEA2273957	FCIH00000000.1	na	615	615	Serratia marcescens	strain=2880STDY5682884	na	latest	Scaffold	Major	Full	2016-01-22	12082_2#88	SC	GCF_001539345.1	identical	https://ftp.ncbi.nlm.nih.gov/genomes/all/GCA/001/539/345/GCA_001539345.1_12082_2_88	na	na	na	haploid	bacteria	5147945	5143560	60	0	32	32	SC	Annotation submitted by SC	2016-01-22	4739	4659	80	na	1905-06-26
GCA_001539365.1	PRJEB5065	SAMEA2273923	FCHF00000000.1	na	615	615	Serratia marcescens	strain=2880STDY5682850	na	latest	Scaffold	Major	Full	2016-01-22	12082_2#58	SC	GCF_001539365.1	identical	https://ftp.ncbi.nlm.nih.gov/genomes/all/GCA/001/539/365/GCA_001539365.1_12082_2_58	na	na	na	haploid	bacteria	5296864	5293051	59.5	0	29	29	SC	Annotation submitted by SC	2016-01-22	4990	4908	82	na	1905-06-25
GCA_001539385.1	PRJEB5065	SAMEA2273985	FCIZ00000000.1	na	615	615	Serratia marcescens	strain=2880STDY5682913	na	latest	Scaffold	Major	Full	2016-01-22	12082_3#19	SC	GCF_001539385.1	identical	https://ftp.ncbi.nlm.nih.gov/genomes/all/GCA/001/539/385/GCA_001539385.1_12082_3_19	na	na	na	haploid	bacteria	5155192	5151787	60	0	16	16	SC	Annotation submitted by SC	2016-01-22	4777	4696	81	na	1905-06-28
GCA_001539405.1	PRJEB5065	SAMEA2274009	FCJS00000000.1	na	615	615	Serratia marcescens	strain=2880STDY5682937	na	latest	Scaffold	Major	Full	2016-01-22	12082_3#38	SC	GCF_001539405.1	identical	https://ftp.ncbi.nlm.nih.gov/genomes/all/GCA/001/539/405/GCA_001539405.1_12082_3_38	na	na	na	haploid	bacteria	5243580	5240006	60	0	26	26	SC	Annotation submitted by SC	2016-01-22	4848	4765	83	na	1905-06-29
GCA_001539425.1	PRJEB5065	SAMEA2273950	FCIC00000000.1	na	615	615	Serratia marcescens	strain=2880STDY5682877	na	latest	Scaffold	Major	Full	2016-01-22	12082_2#81	SC	GCF_001539425.1	identical	https://ftp.ncbi.nlm.nih.gov/genomes/all/GCA/001/539/425/GCA_001539425.1_12082_2_81	na	na	na	haploid	bacteria	5117800	5113377	60	0	14	14	SC	Annotation submitted by SC	2016-01-22	4757	4676	81	na	1905-06-26
GCA_001539445.1	PRJEB5065	SAMEA2274037	FCKR00000000.1	na	615	615	Serratia marcescens	strain=2880STDY5682965	na	latest	Scaffold	Major	Full	2016-01-22	12082_3#62	SC	GCF_001539445.1	identical	https://ftp.ncbi.nlm.nih.gov/genomes/all/GCA/001/539/445/GCA_001539445.1_12082_3_62	na	na	na	haploid	bacteria	5162571	5158887	59.5	0	16	16	SC	Annotation submitted by SC	2016-01-22	4797	4720	77	na	1905-06-30
GCA_001539465.1	PRJEB5065	SAMEA2274072	FCMT00000000.1	na	615	615	Serratia marcescens	strain=2880STDY5683000	na	latest	Scaffold	Major	Full	2016-01-22	12082_5#50	SC	GCF_001539465.1	identical	https://ftp.ncbi.nlm.nih.gov/genomes/all/GCA/001/539/465/GCA_001539465.1_12082_5_50	na	na	na	haploid	bacteria	5211265	5206586	60	0	37	37	SC	Annotation submitted by SC	2016-01-22	4794	4713	81	na	1905-07-02
GCA_001539485.1	PRJEB5065	SAMEA2274079	FCGN00000000.1	na	615	615	Serratia marcescens	strain=2880STDY5683008	na	latest	Scaffold	Major	Full	2016-01-22	12045_8#3	SC	GCF_001539485.1	identical	https://ftp.ncbi.nlm.nih.gov/genomes/all/GCA/001/539/485/GCA_001539485.1_12045_8_3	na	na	na	haploid	bacteria	5213647	5211091	60	0	17	17	SC	Annotation submitted by SC	2016-01-22	4874	4791	83	na	1905-07-02
GCA_001539505.1	PRJEB5065	SAMEA2273904	FCFT00000000.1	na	615	615	Serratia marcescens	strain=2880STDY5682831	na	latest	Scaffold	Major	Full	2016-01-22	12082_2#40	SC	GCF_001539505.1	identical	https://ftp.ncbi.nlm.nih.gov/genomes/all/GCA/001/539/505/GCA_001539505.1_12082_2_40	na	na	na	haploid	bacteria	5217336	5212484	60	0	18	18	SC	Annotation submitted by SC	2016-01-22	4871	4789	82	na	1905-06-24
GCA_001539525.1	PRJEB5065	SAMEA2274097	FCMV00000000.1	na	615	615	Serratia marcescens	strain=2880STDY5683027	na	latest	Scaffold	Major	Full	2016-01-22	12082_5#52	SC	GCF_001539525.1	identical	https://ftp.ncbi.nlm.nih.gov/genomes/all/GCA/001/539/525/GCA_001539525.1_12082_5_52	na	na	na	haploid	bacteria	5201064	5197370	60	0	26	26	SC	Annotation submitted by SC	2016-01-22	4781	4698	83	na	1905-07-01
GCA_001539545.1	PRJEB5065	SAMEA2274025	FCKE00000000.1	na	615	615	Serratia marcescens	strain=2880STDY5682953	na	latest	Scaffold	Major	Full	2016-01-22	12082_3#50	SC	GCF_001539545.1	identical	https://ftp.ncbi.nlm.nih.gov/genomes/all/GCA/001/539/545/GCA_001539545.1_12082_3_50	na	na	na	haploid	bacteria	5358144	5355007	60	0	32	32	SC	Annotation submitted by SC	2016-01-22	4992	4911	81	na	1905-06-30
GCA_001539565.1	PRJEB5065	SAMEA2273966	FCIR00000000.1	na	615	615	Serratia marcescens	strain=2880STDY5682893	na	latest	Scaffold	Major	Full	2016-01-22	12082_3#1	SC	GCF_001539565.1	identical	https://ftp.ncbi.nlm.nih.gov/genomes/all/GCA/001/539/565/GCA_001539565.1_12082_3_1	na	na	na	haploid	bacteria	5201132	5199054	60	0	25	25	SC	Annotation submitted by SC	2016-01-22	4781	4698	83	na	1905-06-27
GCA_001539585.1	PRJEB5065	SAMEA2273936	FCHP00000000.1	na	615	615	Serratia marcescens	strain=2880STDY5682863	na	latest	Scaffold	Major	Full	2016-01-22	12082_2#69	SC	GCF_001539585.1	identical	https://ftp.ncbi.nlm.nih.gov/genomes/all/GCA/001/539/585/GCA_001539585.1_12082_2_69	na	na	na	haploid	bacteria	5367873	5365065	59.5	0	21	21	SC	Annotation submitted by SC	2016-01-22	4961	4887	74	na	1905-06-26
GCA_001539605.1	PRJEB5065	SAMEA2274056	FCLJ00000000.1	na	615	615	Serratia marcescens	strain=2880STDY5682984	na	latest	Scaffold	Major	Full	2016-01-22	12082_3#80	SC	GCF_001539605.1	identical	https://ftp.ncbi.nlm.nih.gov/genomes/all/GCA/001/539/605/GCA_001539605.1_12082_3_80	na	na	na	haploid	bacteria	5181773	5177400	60	0	14	14	SC	Annotation submitted by SC	2016-01-22	4842	4764	78	na	1905-07-01
GCA_001539625.1	PRJEB5065	SAMEA2274015	FCJW00000000.1	na	615	615	Serratia marcescens	strain=2880STDY5682943	na	latest	Scaffold	Major	Full	2016-01-22	12082_3#44	SC	GCF_001539625.1	identical	https://ftp.ncbi.nlm.nih.gov/genomes/all/GCA/001/539/625/GCA_001539625.1_12082_3_44	na	na	na	haploid	bacteria	5331637	5327644	59.5	0	29	29	SC	Annotation submitted by SC	2016-01-22	5026	4943	83	na	1905-06-29
GCA_001539645.1	PRJEB5065	SAMEA2273911	FCGP00000000.1	na	615	615	Serratia marcescens	strain=2880STDY5682838	na	latest	Scaffold	Major	Full	2016-01-21	12082_2#46	SC	GCF_001539645.1	identical	https://ftp.ncbi.nlm.nih.gov/genomes/all/GCA/001/539/645/GCA_001539645.1_12082_2_46	na	na	na	haploid	bacteria	5010746	5008322	60	0	18	18	SC	Annotation submitted by SC	2016-01-21	4614	4530	84	na	1905-06-25
GCA_001539665.1	PRJEB5065	SAMEA2274026	FCKF00000000.1	na	615	615	Serratia marcescens	strain=2880STDY5682954	na	latest	Scaffold	Major	Full	2016-01-21	12082_3#51	SC	GCF_001539665.1	identical	https://ftp.ncbi.nlm.nih.gov/genomes/all/GCA/001/539/665/GCA_001539665.1_12082_3_51	na	na	na	haploid	bacteria	5009046	5002079	60	0	16	16	SC	Annotation submitted by SC	2016-01-21	4629	4551	78	na	1905-06-30
GCA_001539685.1	PRJEB5065	SAMEA2274055	FCLI00000000.1	na	615	615	Serratia marcescens	strain=2880STDY5682983	na	latest	Scaffold	Major	Full	2016-01-22	12082_3#79	SC	GCF_001539685.1	identical	https://ftp.ncbi.nlm.nih.gov/genomes/all/GCA/001/539/685/GCA_001539685.1_12082_3_79	na	na	na	haploid	bacteria	5172212	5167554	60	0	23	23	SC	Annotation submitted by SC	2016-01-22	4740	4659	81	na	1905-07-01
GCA_001539705.1	PRJEB5065	SAMEA2273916	FCGZ00000000.1	na	615	615	Serratia marcescens	strain=2880STDY5682843	na	latest	Scaffold	Major	Full	2016-01-22	12082_2#51	SC	GCF_001539705.1	identical	https://ftp.ncbi.nlm.nih.gov/genomes/all/GCA/001/539/705/GCA_001539705.1_12082_2_51	na	na	na	haploid	bacteria	5201209	5196921	60	0	24	24	SC	Annotation submitted by SC	2016-01-22	4782	4701	81	na	1905-06-25
GCA_001539725.1	PRJEB5065	SAMEA2273912	FCGW00000000.1	na	615	615	Serratia marcescens	strain=2880STDY5682839	na	latest	Scaffold	Major	Full	2016-01-22	12082_2#47	SC	GCF_001539725.1	identical	https://ftp.ncbi.nlm.nih.gov/genomes/all/GCA/001/539/725/GCA_001539725.1_12082_2_47	na	na	na	haploid	bacteria	5184848	5179645	60	0	18	18	SC	Annotation submitted by SC	2016-01-22	4832	4752	80	na	1905-06-25
GCA_001539745.1	PRJEB5065	SAMEA2273962	FCIM00000000.1	na	615	615	Serratia marcescens	strain=2880STDY5682889	na	latest	Scaffold	Major	Full	2016-01-21	12082_2#93	SC	GCF_001539745.1	identical	https://ftp.ncbi.nlm.nih.gov/genomes/all/GCA/001/539/745/GCA_001539745.1_12082_2_93	na	na	na	haploid	bacteria	5009694	5005264	60	0	18	18	SC	Annotation submitted by SC	2016-01-21	4630	4550	80	na	1905-06-27
GCA_001539765.1	PRJEB5065	SAMEA2273931	FCHM00000000.1	na	615	615	Serratia marcescens	strain=2880STDY5682858	na	latest	Scaffold	Major	Full	2016-01-21	12082_2#65	SC	GCF_001539765.1	identical	https://ftp.ncbi.nlm.nih.gov/genomes/all/GCA/001/539/765/GCA_001539765.1_12082_2_65	na	na	na	haploid	bacteria	5106299	5101110	60	0	14	14	SC	Annotation submitted by SC	2016-01-21	4743	4664	79	na	1905-06-25
GCA_001539785.1	PRJEB5065	SAMEA2273900	FCFV00000000.1	na	615	615	Serratia marcescens	strain=2880STDY5682827	na	latest	Scaffold	Major	Full	2016-01-22	12082_2#36	SC	GCF_001539785.1	identical	https://ftp.ncbi.nlm.nih.gov/genomes/all/GCA/001/539/785/GCA_001539785.1_12082_2_36	na	na	na	haploid	bacteria	5135193	5132175	60	0	15	15	SC	Annotation submitted by SC	2016-01-22	4748	4673	75	na	1905-06-24
GCA_001539805.1	PRJEB5065	SAMEA2273907	FCFP00000000.1	na	615	615	Serratia marcescens	strain=2880STDY5682834	na	latest	Scaffold	Major	Full	2016-01-21	12082_2#42	SC	GCF_001539805.1	identical	https://ftp.ncbi.nlm.nih.gov/genomes/all/GCA/001/539/805/GCA_001539805.1_12082_2_42	na	na	na	haploid	bacteria	5052392	5047305	60	0	13	13	SC	Annotation submitted by SC	2016-01-21	4683	4604	79	na	1905-06-24
GCA_001539825.1	PRJEB5065	SAMEA2274050	FCLE00000000.1	na	615	615	Serratia marcescens	strain=2880STDY5682978	na	latest	Scaffold	Major	Full	2016-01-22	12082_3#74	SC	GCF_001539825.1	identical	https://ftp.ncbi.nlm.nih.gov/genomes/all/GCA/001/539/825/GCA_001539825.1_12082_3_74	na	na	na	haploid	bacteria	5227168	5224674	60	0	29	29	SC	Annotation submitted by SC	2016-01-22	4881	4803	78	na	1905-07-01
GCA_001539845.1	PRJEB5065	SAMEA2273940	FCHU00000000.1	na	615	615	Serratia marcescens	strain=2880STDY5682867	na	latest	Scaffold	Major	Full	2016-01-22	12082_2#73	SC	GCF_001539845.1	identical	https://ftp.ncbi.nlm.nih.gov/genomes/all/GCA/001/539/845/GCA_001539845.1_12082_2_73	na	na	na	haploid	bacteria	5247390	5244056	60	0	30	30	SC	Annotation submitted by SC	2016-01-22	4850	4770	80	na	1905-06-26
GCA_001539865.1	PRJEB5065	SAMEA2273976	FCIT00000000.1	na	615	615	Serratia marcescens	strain=2880STDY5682903	na	latest	Scaffold	Major	Full	2016-01-22	12082_3#11	SC	GCF_001539865.1	identical	https://ftp.ncbi.nlm.nih.gov/genomes/all/GCA/001/539/865/GCA_001539865.1_12082_3_11	na	na	na	haploid	bacteria	5367426	5362460	60	0	26	26	SC	Annotation submitted by SC	2016-01-22	5001	4915	86	na	1905-06-27
GCA_001539885.1	PRJEB5065	SAMEA2273938	FCHT00000000.1	na	615	615	Serratia marcescens	strain=2880STDY5682865	na	latest	Scaffold	Major	Full	2016-01-22	12082_2#71	SC	GCF_001539885.1	identical	https://ftp.ncbi.nlm.nih.gov/genomes/all/GCA/001/539/885/GCA_001539885.1_12082_2_71	na	na	na	haploid	bacteria	5202905	5198170	60	0	21	21	SC	Annotation submitted by SC	2016-01-22	4781	4698	83	na	1905-06-26
GCA_001539905.1	PRJEB5065	SAMEA2274033	FCKL00000000.1	na	615	615	Serratia marcescens	strain=2880STDY5682961	na	latest	Scaffold	Major	Full	2016-01-21	12082_3#58	SC	GCF_001539905.1	identical	https://ftp.ncbi.nlm.nih.gov/genomes/all/GCA/001/539/905/GCA_001539905.1_12082_3_58	na	na	na	haploid	bacteria	5074509	5071012	60	0	16	16	SC	Annotation submitted by SC	2016-01-21	4708	4626	82	na	1905-06-30
GCA_001539925.1	PRJEB5065	SAMEA2273948	FCIB00000000.1	na	615	615	Serratia marcescens	strain=2880STDY5682875	na	latest	Scaffold	Major	Full	2016-01-21	12082_2#80	SC	GCF_001539925.1	identical	https://ftp.ncbi.nlm.nih.gov/genomes/all/GCA/001/539/925/GCA_001539925.1_12082_2_80	na	na	na	haploid	bacteria	5035556	5031735	60	0	19	19	SC	Annotation submitted by SC	2016-01-21	4674	4591	83	na	1905-06-26
GCA_001539945.1	PRJEB5065	SAMEA2274035	FCKP00000000.1	na	615	615	Serratia marcescens	strain=2880STDY5682963	na	latest	Scaffold	Major	Full	2016-01-22	12082_3#60	SC	GCF_001539945.1	identical	https://ftp.ncbi.nlm.nih.gov/genomes/all/GCA/001/539/945/GCA_001539945.1_12082_3_60	na	na	na	haploid	bacteria	5126370	5122720	60	0	24	24	SC	Annotation submitted by SC	2016-01-22	4770	4691	79	na	1905-06-30
GCA_001539965.1	PRJEB5065	SAMEA2273902	FCGL00000000.1	na	615	615	Serratia marcescens	strain=2880STDY5682829	na	latest	Scaffold	Major	Full	2016-01-22	12082_2#38	SC	GCF_001539965.1	identical	https://ftp.ncbi.nlm.nih.gov/genomes/all/GCA/001/539/965/GCA_001539965.1_12082_2_38	na	na	na	haploid	bacteria	5134886	5132182	60	0	15	15	SC	Annotation submitted by SC	2016-01-22	4754	4675	79	na	1905-06-24
GCA_001539985.1	PRJEB5065	SAMEA2274102	FCGF00000000.1	na	615	615	Serratia marcescens	strain=2880STDY5683033	na	latest	Scaffold	Major	Full	2016-01-21	12045_8#24	SC	GCF_001539985.1	identical	https://ftp.ncbi.nlm.nih.gov/genomes/all/GCA/001/539/985/GCA_001539985.1_12045_8_24	na	na	na	haploid	bacteria	5010780	5007486	59.5	0	16	16	SC	Annotation submitted by SC	2016-01-21	4661	4581	80	na	1905-06-28
GCA_001540005.1	PRJEB5065	SAMEA2274030	FCKJ00000000.1	na	615	615	Serratia marcescens	strain=2880STDY5682958	na	latest	Scaffold	Major	Full	2016-01-21	12082_3#55	SC	GCF_001540005.1	identical	https://ftp.ncbi.nlm.nih.gov/genomes/all/GCA/001/540/005/GCA_001540005.1_12082_3_55	na	na	na	haploid	bacteria	5110732	5104708	60	0	14	14	SC	Annotation submitted by SC	2016-01-21	4685	4606	79	na	1905-06-30
GCA_001540025.1	PRJEB5065	SAMEA2274012	FCJV00000000.1	na	615	615	Serratia marcescens	strain=2880STDY5682940	na	latest	Scaffold	Major	Full	2016-01-22	12082_3#40	SC	GCF_001540025.1	identical	https://ftp.ncbi.nlm.nih.gov/genomes/all/GCA/001/540/025/GCA_001540025.1_12082_3_40	na	na	na	haploid	bacteria	5173423	5172078	60	0	30	30	SC	Annotation submitted by SC	2016-01-22	4816	4733	83	na	1905-06-29
GCA_001540045.1	PRJEB5065	SAMEA2274053	FCLH00000000.1	na	615	615	Serratia marcescens	strain=2880STDY5682981	na	latest	Scaffold	Major	Full	2016-01-22	12082_3#77	SC	GCF_001540045.1	identical	https://ftp.ncbi.nlm.nih.gov/genomes/all/GCA/001/540/045/GCA_001540045.1_12082_3_77	na	na	na	haploid	bacteria	5170866	5167346	60	0	20	20	SC	Annotation submitted by SC	2016-01-22	4743	4662	81	na	1905-07-01
GCA_001540065.1	PRJEB5065	SAMEA2274062	FCLN00000000.1	na	615	615	Serratia marcescens	strain=2880STDY5682990	na	latest	Scaffold	Major	Full	2016-01-22	12082_3#84	SC	GCF_001540065.1	identical	https://ftp.ncbi.nlm.nih.gov/genomes/all/GCA/001/540/065/GCA_001540065.1_12082_3_84	na	na	na	haploid	bacteria	5279311	5275226	60	0	20	20	SC	Annotation submitted by SC	2016-01-22	4884	4806	78	na	1905-07-02
GCA_001540085.1	PRJEB5065	SAMEA2273997	FCMJ00000000.1	na	615	615	Serratia marcescens	strain=2880STDY5682925	na	latest	Scaffold	Major	Full	2016-01-22	12082_5#40	SC	GCF_001540085.1	identical	https://ftp.ncbi.nlm.nih.gov/genomes/all/GCA/001/540/085/GCA_001540085.1_12082_5_40	na	na	na	haploid	bacteria	5183630	5180408	60	0	12	12	SC	Annotation submitted by SC	2016-01-22	4801	4722	79	na	1905-06-28
GCA_001540105.1	PRJEB5065	SAMEA2273975	FCIS00000000.1	na	615	615	Serratia marcescens	strain=2880STDY5682902	na	latest	Scaffold	Major	Full	2016-01-22	12082_3#10	SC	GCF_001540105.1	identical	https://ftp.ncbi.nlm.nih.gov/genomes/all/GCA/001/540/105/GCA_001540105.1_12082_3_10	na	na	na	haploid	bacteria	5368892	5361050	60	0	23	23	SC	Annotation submitted by SC	2016-01-22	4998	4913	85	na	1905-06-27
GCA_001540125.1	PRJEB5065	SAMEA2274106	FCFJ00000000.1	na	615	615	Serratia marcescens	strain=2880STDY5683037	na	latest	Scaffold	Major	Full	2016-01-22	12045_8#28	SC	GCF_001540125.1	identical	https://ftp.ncbi.nlm.nih.gov/genomes/all/GCA/001/540/125/GCA_001540125.1_12045_8_28	na	na	na	haploid	bacteria	5160044	5155845	60	0	21	21	SC	Annotation submitted by SC	2016-01-22	4809	4733	76	na	1905-06-29
GCA_001540145.1	PRJEB5065	SAMEA2274004	FCJM00000000.1	na	615	615	Serratia marcescens	strain=2880STDY5682932	na	latest	Scaffold	Major	Full	2016-01-22	12082_3#33	SC	GCF_001540145.1	identical	https://ftp.ncbi.nlm.nih.gov/genomes/all/GCA/001/540/145/GCA_001540145.1_12082_3_33	na	na	na	haploid	bacteria	5216158	5210699	60	0	19	19	SC	Annotation submitted by SC	2016-01-22	4868	4788	80	na	#N/A
GCA_001540165.1	PRJEB5065	SAMEA2274069	FCLW00000000.1	na	615	615	Serratia marcescens	strain=2880STDY5682997	na	latest	Scaffold	Major	Full	2016-01-21	12082_3#91	SC	GCF_001540165.1	identical	https://ftp.ncbi.nlm.nih.gov/genomes/all/GCA/001/540/165/GCA_001540165.1_12082_3_91	na	na	na	haploid	bacteria	5069210	5065767	60	0	20	20	SC	Annotation submitted by SC	2016-01-21	4697	4614	83	na	1905-07-02
GCA_001540185.1	PRJEB5065	SAMEA2273905	FCGT00000000.1	na	615	615	Serratia marcescens	strain=2880STDY5682832	na	latest	Scaffold	Major	Full	2016-01-22	12082_2#41	SC	GCF_001540185.1	identical	https://ftp.ncbi.nlm.nih.gov/genomes/all/GCA/001/540/185/GCA_001540185.1_12082_2_41	na	na	na	haploid	bacteria	5144480	5138994	60	0	21	21	SC	Annotation submitted by SC	2016-01-22	4787	4707	80	na	1905-06-24
GCA_001540205.1	PRJEB5065	SAMEA2273915	FCGV00000000.1	na	615	615	Serratia marcescens	strain=2880STDY5682842	na	latest	Scaffold	Major	Full	2016-01-22	12082_2#50	SC	GCF_001540205.1	identical	https://ftp.ncbi.nlm.nih.gov/genomes/all/GCA/001/540/205/GCA_001540205.1_12082_2_50	na	na	na	haploid	bacteria	5130604	5126986	60	0	27	27	SC	Annotation submitted by SC	2016-01-22	4760	4674	86	na	1905-06-25
GCA_001540225.1	PRJEB5065	SAMEA2274100	FCGJ00000000.1	na	615	615	Serratia marcescens	strain=2880STDY5683031	na	latest	Scaffold	Major	Full	2016-01-21	12045_8#22	SC	GCF_001540225.1	identical	https://ftp.ncbi.nlm.nih.gov/genomes/all/GCA/001/540/225/GCA_001540225.1_12045_8_22	na	na	na	haploid	bacteria	5053684	5049084	60	0	17	17	SC	Annotation submitted by SC	2016-01-21	4667	4580	87	na	1905-06-28
GCA_001540245.1	PRJEB5065	SAMEA2273990	FCJC00000000.1	na	615	615	Serratia marcescens	strain=2880STDY5682918	na	latest	Scaffold	Major	Full	2016-01-21	12082_3#22	SC	GCF_001540245.1	identical	https://ftp.ncbi.nlm.nih.gov/genomes/all/GCA/001/540/245/GCA_001540245.1_12082_3_22	na	na	na	haploid	bacteria	5041276	5035306	60	0	17	17	SC	Annotation submitted by SC	2016-01-21	4670	4587	83	na	1905-06-28
GCA_001540265.1	PRJEB5065	SAMEA2273922	FCHE00000000.1	na	615	615	Serratia marcescens	strain=2880STDY5682849	na	latest	Scaffold	Major	Full	2016-01-22	12082_2#57	SC	GCF_001540265.1	identical	https://ftp.ncbi.nlm.nih.gov/genomes/all/GCA/001/540/265/GCA_001540265.1_12082_2_57	na	na	na	haploid	bacteria	5297364	5293440	59.5	0	28	28	SC	Annotation submitted by SC	2016-01-22	4985	4903	82	na	1905-06-25
GCA_001540285.1	PRJEB5065	SAMEA2273989	FCJD00000000.1	na	615	615	Serratia marcescens	strain=2880STDY5682917	na	latest	Scaffold	Major	Full	2016-01-22	12082_3#21	SC	GCF_001540285.1	identical	https://ftp.ncbi.nlm.nih.gov/genomes/all/GCA/001/540/285/GCA_001540285.1_12082_3_21	na	na	na	haploid	bacteria	5255486	5252548	60	0	23	23	SC	Annotation submitted by SC	2016-01-22	4841	4764	77	na	1905-06-28
GCA_001540305.1	PRJEB5065	SAMEA2273963	FCIQ00000000.1	na	615	615	Serratia marcescens	strain=2880STDY5682890	na	latest	Scaffold	Major	Full	2016-01-22	12082_2#94	SC	GCF_001540305.1	identical	https://ftp.ncbi.nlm.nih.gov/genomes/all/GCA/001/540/305/GCA_001540305.1_12082_2_94	na	na	na	haploid	bacteria	5185067	5179317	60	0	16	16	SC	Annotation submitted by SC	2016-01-22	4822	4743	79	na	1905-06-27
GCA_001540325.1	PRJEB5065	SAMEA2273964	FCIP00000000.1	na	615	615	Serratia marcescens	strain=2880STDY5682891	na	latest	Scaffold	Major	Full	2016-01-21	12082_2#95	SC	GCF_001540325.1	identical	https://ftp.ncbi.nlm.nih.gov/genomes/all/GCA/001/540/325/GCA_001540325.1_12082_2_95	na	na	na	haploid	bacteria	5010259	5005321	60	0	19	19	SC	Annotation submitted by SC	2016-01-21	4618	4535	83	na	1905-06-27
GCA_001540345.1	PRJEB5065	SAMEA2274042	FCKX00000000.1	na	615	615	Serratia marcescens	strain=2880STDY5682970	na	latest	Scaffold	Major	Full	2016-01-22	12082_3#67	SC	GCF_001540345.1	identical	https://ftp.ncbi.nlm.nih.gov/genomes/all/GCA/001/540/345/GCA_001540345.1_12082_3_67	na	na	na	haploid	bacteria	5224446	5220335	60	0	21	21	SC	Annotation submitted by SC	2016-01-22	4877	4796	81	na	1905-07-01
GCA_001540365.1	PRJEB5065	SAMEA2273935	FCHQ00000000.1	na	615	615	Serratia marcescens	strain=2880STDY5682862	na	latest	Scaffold	Major	Full	2016-01-22	12082_2#68	SC	GCF_001540365.1	identical	https://ftp.ncbi.nlm.nih.gov/genomes/all/GCA/001/540/365/GCA_001540365.1_12082_2_68	na	na	na	haploid	bacteria	5366576	5361552	60	0	29	29	SC	Annotation submitted by SC	2016-01-22	4996	4918	78	na	1905-06-25
GCA_001540385.1	PRJEB5065	SAMEA2273953	FCIE00000000.1	na	615	615	Serratia marcescens	strain=2880STDY5682880	na	latest	Scaffold	Major	Full	2016-01-22	12082_2#84	SC	GCF_001540385.1	identical	https://ftp.ncbi.nlm.nih.gov/genomes/all/GCA/001/540/385/GCA_001540385.1_12082_2_84	na	na	na	haploid	bacteria	5125407	5122472	60	0	15	15	SC	Annotation submitted by SC	2016-01-22	4757	4677	80	na	1905-06-26
GCA_001540405.1	PRJEB5065	SAMEA2274020	FCMO00000000.1	na	615	615	Serratia marcescens	strain=2880STDY5682948	na	latest	Scaffold	Major	Full	2016-01-22	12082_5#45	SC	GCF_001540405.1	identical	https://ftp.ncbi.nlm.nih.gov/genomes/all/GCA/001/540/405/GCA_001540405.1_12082_5_45	na	na	na	haploid	bacteria	5128831	5123380	60	0	13	13	SC	Annotation submitted by SC	2016-01-22	4781	4699	82	na	1905-06-29
GCA_001540425.1	PRJEB5065	SAMEA2273928	FCHJ00000000.1	na	615	615	Serratia marcescens	strain=2880STDY5682855	na	latest	Scaffold	Major	Full	2016-01-21	12082_2#62	SC	GCF_001540425.1	identical	https://ftp.ncbi.nlm.nih.gov/genomes/all/GCA/001/540/425/GCA_001540425.1_12082_2_62	na	na	na	haploid	bacteria	5056099	5049204	60	0	16	16	SC	Annotation submitted by SC	2016-01-21	4687	4606	81	na	1905-06-25
GCA_001540445.1	PRJEB5065	SAMEA2274048	FCLB00000000.1	na	615	615	Serratia marcescens	strain=2880STDY5682976	na	latest	Scaffold	Major	Full	2016-01-21	12082_3#72	SC	GCF_001540445.1	identical	https://ftp.ncbi.nlm.nih.gov/genomes/all/GCA/001/540/445/GCA_001540445.1_12082_3_72	na	na	na	haploid	bacteria	5077377	5072175	60	0	17	17	SC	Annotation submitted by SC	2016-01-21	4659	4574	85	na	1905-07-01
GCA_001540465.1	PRJEB5065	SAMEA2273987	FCMI00000000.1	na	615	615	Serratia marcescens	strain=2880STDY5682915	na	latest	Scaffold	Major	Full	2016-01-22	12082_5#38	SC	GCF_001540465.1	identical	https://ftp.ncbi.nlm.nih.gov/genomes/all/GCA/001/540/465/GCA_001540465.1_12082_5_38	na	na	na	haploid	bacteria	5226459	5224941	60	0	30	30	SC	Annotation submitted by SC	2016-01-22	4881	4802	79	na	1905-06-28
GCA_001540485.1	PRJEB5065	SAMEA2273991	FCJE00000000.1	na	615	615	Serratia marcescens	strain=2880STDY5682919	na	latest	Scaffold	Major	Full	2016-01-21	12082_3#23	SC	GCF_001540485.1	identical	https://ftp.ncbi.nlm.nih.gov/genomes/all/GCA/001/540/485/GCA_001540485.1_12082_3_23	na	na	na	haploid	bacteria	5004026	5001157	60	0	15	15	SC	Annotation submitted by SC	2016-01-21	4630	4549	81	na	1905-06-28
GCA_001540505.1	PRJEB5065	SAMEA2274054	FCLG00000000.1	na	615	615	Serratia marcescens	strain=2880STDY5682982	na	latest	Scaffold	Major	Full	2016-01-22	12082_3#78	SC	GCF_001540505.1	identical	https://ftp.ncbi.nlm.nih.gov/genomes/all/GCA/001/540/505/GCA_001540505.1_12082_3_78	na	na	na	haploid	bacteria	5172046	5170489	60	0	25	25	SC	Annotation submitted by SC	2016-01-22	4746	4661	85	na	1905-07-01
GCA_001540525.1	PRJEB5065	SAMEA2273943	FCHX00000000.1	na	615	615	Serratia marcescens	strain=2880STDY5682870	na	latest	Scaffold	Major	Full	2016-01-22	12082_2#76	SC	GCF_001540525.1	identical	https://ftp.ncbi.nlm.nih.gov/genomes/all/GCA/001/540/525/GCA_001540525.1_12082_2_76	na	na	na	haploid	bacteria	5322428	5318374	60	0	29	29	SC	Annotation submitted by SC	2016-01-22	4931	4850	81	na	1905-06-26
GCA_001540545.1	PRJEB5065	SAMEA2274041	FCKW00000000.1	na	615	615	Serratia marcescens	strain=2880STDY5682969	na	latest	Scaffold	Major	Full	2016-01-22	12082_3#66	SC	GCF_001540545.1	identical	https://ftp.ncbi.nlm.nih.gov/genomes/all/GCA/001/540/545/GCA_001540545.1_12082_3_66	na	na	na	haploid	bacteria	5216166	5210561	60	0	16	16	SC	Annotation submitted by SC	2016-01-22	4871	4787	84	na	1905-07-01
GCA_001540565.1	PRJEB5065	SAMEA2274074	FCLX00000000.1	na	615	615	Serratia marcescens	strain=2880STDY5683002	na	latest	Scaffold	Major	Full	2016-01-21	12082_3#94	SC	GCF_001540565.1	identical	https://ftp.ncbi.nlm.nih.gov/genomes/all/GCA/001/540/565/GCA_001540565.1_12082_3_94	na	na	na	haploid	bacteria	5052803	5048599	60	0	16	16	SC	Annotation submitted by SC	2016-01-21	4680	4604	76	na	1905-07-02
GCA_001540585.1	PRJEB5065	SAMEA2274063	FCLO00000000.1	na	615	615	Serratia marcescens	strain=2880STDY5682991	na	latest	Scaffold	Major	Full	2016-01-22	12082_3#85	SC	GCF_001540585.1	identical	https://ftp.ncbi.nlm.nih.gov/genomes/all/GCA/001/540/585/GCA_001540585.1_12082_3_85	na	na	na	haploid	bacteria	5236804	5233513	60	0	21	21	SC	Annotation submitted by SC	2016-01-22	4825	4743	82	na	1905-07-02
GCA_001540605.1	PRJEB5065	SAMEA2273952	FCIF00000000.1	na	615	615	Serratia marcescens	strain=2880STDY5682879	na	latest	Scaffold	Major	Full	2016-01-22	12082_2#83	SC	GCF_001540605.1	identical	https://ftp.ncbi.nlm.nih.gov/genomes/all/GCA/001/540/605/GCA_001540605.1_12082_2_83	na	na	na	haploid	bacteria	5125716	5122060	60	0	18	18	SC	Annotation submitted by SC	2016-01-22	4754	4672	82	na	1905-06-26
GCA_001540625.1	PRJEB5065	SAMEA2273958	FCII00000000.1	na	615	615	Serratia marcescens	strain=2880STDY5682885	na	latest	Scaffold	Major	Full	2016-01-22	12082_2#89	SC	GCF_001540625.1	identical	https://ftp.ncbi.nlm.nih.gov/genomes/all/GCA/001/540/625/GCA_001540625.1_12082_2_89	na	na	na	haploid	bacteria	5205083	5200045	60	0	23	23	SC	Annotation submitted by SC	2016-01-22	4769	4691	78	na	1905-06-26
GCA_001540645.1	PRJEB5065	SAMEA2274089	FCMY00000000.1	na	615	615	Serratia marcescens	strain=2880STDY5683019	na	latest	Scaffold	Major	Full	2016-01-22	12045_8#13	SC	GCF_001540645.1	identical	https://ftp.ncbi.nlm.nih.gov/genomes/all/GCA/001/540/645/GCA_001540645.1_12045_8_13	na	na	na	haploid	bacteria	5296616	5291719	60	0	24	24	SC	Annotation submitted by SC	2016-01-22	4904	4823	81	na	1905-07-02
GCA_001540665.1	PRJEB5065	SAMEA2274088	FCGA00000000.1	na	615	615	Serratia marcescens	strain=2880STDY5683018	na	latest	Scaffold	Major	Full	2016-01-22	12045_8#12	SC	GCF_001540665.1	identical	https://ftp.ncbi.nlm.nih.gov/genomes/all/GCA/001/540/665/GCA_001540665.1_12045_8_12	na	na	na	haploid	bacteria	5297200	5292596	60	0	26	26	SC	Annotation submitted by SC	2016-01-22	4898	4816	82	na	1905-07-02
GCA_001540685.1	PRJEB5065	SAMEA2273972	FCKO00000000.1	na	615	615	Serratia marcescens	strain=2880STDY5682899	na	latest	Scaffold	Major	Full	2016-01-22	12082_3#6	SC	GCF_001540685.1	identical	https://ftp.ncbi.nlm.nih.gov/genomes/all/GCA/001/540/685/GCA_001540685.1_12082_3_6	na	na	na	haploid	bacteria	5239431	5235627	60	0	13	13	SC	Annotation submitted by SC	2016-01-22	4910	4832	78	na	1905-06-27
GCA_001540705.1	PRJEB5065	SAMEA2274045	FCKZ00000000.1	na	615	615	Serratia marcescens	strain=2880STDY5682973	na	latest	Scaffold	Major	Full	2016-01-22	12082_3#70	SC	GCF_001540705.1	identical	https://ftp.ncbi.nlm.nih.gov/genomes/all/GCA/001/540/705/GCA_001540705.1_12082_3_70	na	na	na	haploid	bacteria	5244141	5239932	59.5	0	20	20	SC	Annotation submitted by SC	2016-01-22	4866	4789	77	na	1905-07-01
GCA_001540725.1	PRJEB5065	SAMEA2273917	FCGY00000000.1	na	615	615	Serratia marcescens	strain=2880STDY5682844	na	latest	Scaffold	Major	Full	2016-01-22	12082_2#52	SC	GCF_001540725.1	identical	https://ftp.ncbi.nlm.nih.gov/genomes/all/GCA/001/540/725/GCA_001540725.1_12082_2_52	na	na	na	haploid	bacteria	5134916	5131051	60	0	15	15	SC	Annotation submitted by SC	2016-01-22	4748	4673	75	na	1905-06-25
GCA_001540745.1	PRJEB5065	SAMEA2273969	FCJU00000000.1	na	615	615	Serratia marcescens	strain=2880STDY5682896	na	latest	Scaffold	Major	Full	2016-01-22	12082_3#4	SC	GCF_001540745.1	identical	https://ftp.ncbi.nlm.nih.gov/genomes/all/GCA/001/540/745/GCA_001540745.1_12082_3_4	na	na	na	haploid	bacteria	5109299	5104153	60	0	28	28	SC	Annotation submitted by SC	2016-01-22	4683	4601	82	na	1905-06-27
GCA_001540765.1	PRJEB5065	SAMEA2273965	FCIO00000000.1	na	615	615	Serratia marcescens	strain=2880STDY5682892	na	latest	Scaffold	Major	Full	2016-01-21	12082_2#96	SC	GCF_001540765.1	identical	https://ftp.ncbi.nlm.nih.gov/genomes/all/GCA/001/540/765/GCA_001540765.1_12082_2_96	na	na	na	haploid	bacteria	5010857	5007041	60	0	19	19	SC	Annotation submitted by SC	2016-01-21	4607	4528	79	na	1905-06-27
GCA_001540785.1	PRJEB5065	SAMEA2274059	FCLM00000000.1	na	615	615	Serratia marcescens	strain=2880STDY5682987	na	latest	Scaffold	Major	Full	2016-01-22	12082_3#83	SC	GCF_001540785.1	identical	https://ftp.ncbi.nlm.nih.gov/genomes/all/GCA/001/540/785/GCA_001540785.1_12082_3_83	na	na	na	haploid	bacteria	5233761	5225711	60	0	24	24	SC	Annotation submitted by SC	2016-01-22	4876	4796	80	na	1905-07-01
GCA_001540805.1	PRJEB5065	SAMEA2273910	FCFN00000000.1	na	615	615	Serratia marcescens	strain=2880STDY5682837	na	latest	Scaffold	Major	Full	2016-01-21	12082_2#45	SC	GCF_001540805.1	identical	https://ftp.ncbi.nlm.nih.gov/genomes/all/GCA/001/540/805/GCA_001540805.1_12082_2_45	na	na	na	haploid	bacteria	5010769	5007765	60	0	16	16	SC	Annotation submitted by SC	2016-01-21	4618	4533	85	na	1905-06-25
GCA_001540825.1	PRJEB5065	SAMEA2274029	FCKI00000000.1	na	615	615	Serratia marcescens	strain=2880STDY5682957	na	latest	Scaffold	Major	Full	2016-01-22	12082_3#54	SC	GCF_001540825.1	identical	https://ftp.ncbi.nlm.nih.gov/genomes/all/GCA/001/540/825/GCA_001540825.1_12082_3_54	na	na	na	haploid	bacteria	5402740	5399529	59.5	0	28	28	SC	Annotation submitted by SC	2016-01-22	4999	4919	80	na	1905-06-30
GCA_001559135.2	PRJNA231221	SAMN03996271	na	na	614	614	Serratia liquefaciens	strain=FDAARGOS_125	na	latest	Complete Genome	Major	Full	2018-01-31	ASM155913v2	University of Maryland School of Medicine Institute for Genome Sciences (IGS) - sequencing center	GCF_001559135.2	identical	https://ftp.ncbi.nlm.nih.gov/genomes/all/GCA/001/559/135/GCA_001559135.2_ASM155913v2	na	na	na	haploid	bacteria	5284740	5284740	55.5	1	1	1	NCBI	NCBI Prokaryotic Genome Annotation Pipeline (PGAP)	2018-01-30	5033	4829	122	na	2013-12-06
GCA_001564475.1	PRJEB5065	SAMEA2274057	FCLK00000000.1	na	615	615	Serratia marcescens	strain=2880STDY5682985	na	latest	Scaffold	Major	Full	2016-02-09	12082_3#81	SC	GCF_001564475.1	identical	https://ftp.ncbi.nlm.nih.gov/genomes/all/GCA/001/564/475/GCA_001564475.1_12082_3_81	na	na	na	haploid	bacteria	5253767	5250663	60	0	19	19	SC	Annotation submitted by SC	2016-01-22	4906	4827	79	na	#N/A
GCA_001566695.1	PRJNA294719	SAMN04029106	LNZT00000000.1	na	615	615	Serratia marcescens	strain=3691F	na	latest	Contig	Major	Full	2016-02-23	ASM156669v1	Universidade Federal do Rio Grande do Sul	GCF_001566695.1	identical	https://ftp.ncbi.nlm.nih.gov/genomes/all/GCA/001/566/695/GCA_001566695.1_ASM156669v1	annotation fails completeness check; many frameshifted proteins	na	na	haploid	bacteria	5378959	5378959	59	0	208	208	NCBI	NCBI Prokaryotic Genome Annotation Pipeline (PGAP)	2015-12-02	5113	3657	85	na	#N/A
GCA_001572725.1	PRJNA311262	SAMN04481172	na	na	61652	61652	Serratia rubidaea	strain=1122	na	latest	Complete Genome	Major	Full	2016-02-25	ASM157272v1	State Key Laboratory of Pathogen and Biosecurity	GCF_001572725.1	identical	https://ftp.ncbi.nlm.nih.gov/genomes/all/GCA/001/572/725/GCA_001572725.1_ASM157272v1	na	na	na	haploid	bacteria	4922834	4922834	59	1	1	1	State Key Laboratory of Pathogen and Biosecurity	Annotation submitted by State Key Laboratory of Pathogen and Biosecurity	2016-05-10	4582	4486	96	27125482	2014-05-15
GCA_001590765.1	PRJNA313145	SAMN04515841	LTDN00000000.1	na	82996	82996	Serratia plymuthica	strain=HRO-C48	na	latest	Contig	Major	Full	2016-03-14	ASM159076v1	Goettingen Genomics Laboratory	GCF_001590765.1	identical	https://ftp.ncbi.nlm.nih.gov/genomes/all/GCA/001/590/765/GCA_001590765.1_ASM159076v1	na	na	na	haploid	bacteria	5475511	5475511	56	0	64	64	Goettingen Genomics Laboratory	Annotation submitted by Goettingen Genomics Laboratory	2016-03-14	5076	4990	86	na	#N/A
GCA_001590885.1	PRJDB1514	SAMD00046907	BCTS00000000.1	na	1411141	61651	Serratia ficaria NBRC 102596	strain=NBRC 102596	na	latest	Contig	Major	Full	2016-02-23	ASM159088v1	National Institute of Technology and Evaluation	GCF_001590885.1	identical	https://ftp.ncbi.nlm.nih.gov/genomes/all/GCA/001/590/885/GCA_001590885.1_ASM159088v1	na	assembly from type material	na	haploid	bacteria	5261721	5261721	60	0	91	91	National Institute of Technology and Evaluation	Annotation submitted by National Institute of Technology and Evaluation	2016-03-14	0	0	0	na	missing
GCA_001590905.1	PRJDB267	SAMD00046909	BCTT00000000.1	na	1218094	82995	Serratia grimesii NBRC 13537	strain=NBRC 13537	na	latest	Contig	Major	Full	2016-02-23	ASM159090v1	National Institute of Technology and Evaluation	GCF_001590905.1	identical	https://ftp.ncbi.nlm.nih.gov/genomes/all/GCA/001/590/905/GCA_001590905.1_ASM159090v1	na	assembly from type material	na	haploid	bacteria	5072299	5072299	53	0	40	40	National Institute of Technology and Evaluation	Annotation submitted by National Institute of Technology and Evaluation	2016-03-14	0	0	0	na	missing
GCA_001590925.1	PRJDB268	SAMD00046908	BCTU00000000.1	na	1218095	82996	Serratia plymuthica NBRC 102599	strain=NBRC 102599	na	latest	Contig	Major	Full	2016-02-23	ASM159092v1	National Institute of Technology and Evaluation	GCF_001590925.1	identical	https://ftp.ncbi.nlm.nih.gov/genomes/all/GCA/001/590/925/GCA_001590925.1_ASM159092v1	na	assembly from type material	na	haploid	bacteria	5286355	5286355	56	0	78	78	National Institute of Technology and Evaluation	Annotation submitted by National Institute of Technology and Evaluation	2016-03-14	0	0	0	na	missing
GCA_001594385.1	PRJNA307050	SAMN04370967	LQAK00000000.1	na	615	615	Serratia marcescens	strain=ICU1-2a	na	latest	Contig	Major	Full	2016-03-21	ASM159438v1	Argonne national Lab	GCF_001594385.1	identical	https://ftp.ncbi.nlm.nih.gov/genomes/all/GCA/001/594/385/GCA_001594385.1_ASM159438v1	na	na	na	haploid	bacteria	5115171	5115171	59.5	0	20	20	Argonne national Lab	Annotation submitted by Argonne national Lab	2016-03-21	0	0	0	na	2014-10-30
GCA_001598675.1	PRJDB269	SAMD00046903	BCZJ00000000.1	na	1218096	61652	Serratia rubidaea NBRC 103169	strain=NBRC 103169	na	latest	Contig	Major	Full	2016-03-11	ASM159867v1	National Institute of Technology and Evaluation	GCF_001598675.1	identical	https://ftp.ncbi.nlm.nih.gov/genomes/all/GCA/001/598/675/GCA_001598675.1_ASM159867v1	na	assembly from type material	na	haploid	bacteria	4957505	4957505	59.5	0	29	29	National Institute of Technology and Evaluation	Annotation submitted by National Institute of Technology and Evaluation	2016-03-28	0	0	0	na	#N/A
GCA_001606165.1	PRJNA309751	SAMN04440484	LRQU00000000.1	na	82996	82996	Serratia plymuthica	strain=A153	na	latest	Contig	Major	Full	2016-04-04	ASM160616v1	Abengoa Research	GCF_001606165.1	identical	https://ftp.ncbi.nlm.nih.gov/genomes/all/GCA/001/606/165/GCA_001606165.1_ASM160616v1	na	na	na	haploid	bacteria	5475375	5475375	56	0	2	2	NCBI	NCBI Prokaryotic Genome Annotation Pipeline (PGAP)	2016-01-26	4952	4809	113	27198016	#N/A
GCA_001642805.2	PRJNA303098	SAMN04226521	na	representative genome	2741499	2741499	Serratia surfactantfaciens	strain=YD25	na	latest	Complete Genome	Major	Full	2016-08-23	ASM164280v2	Shaanxi normal university	GCF_001642805.2	identical	https://ftp.ncbi.nlm.nih.gov/genomes/all/GCA/001/642/805/GCA_001642805.2_ASM164280v2	na	assembly from type material	na	haploid	bacteria	5117644	5117644	59.5	1	1	1	NCBI	NCBI Prokaryotic Genome Annotation Pipeline (PGAP)	2016-08-17	4785	4657	111	27809759	2011-07-01
GCA_001643155.1	PRJNA312127	SAMN04494514	LSOB00000000.1	na	615	615	Serratia marcescens	strain=092713_C_TSB	na	latest	Contig	Major	Full	2016-05-13	ASM164315v1	University of Oklahoma	GCF_001643155.1	identical	https://ftp.ncbi.nlm.nih.gov/genomes/all/GCA/001/643/155/GCA_001643155.1_ASM164315v1	na	na	na	haploid	bacteria	5304245	5304245	59.5	0	39	39	NCBI	NCBI Prokaryotic Genome Annotation Pipeline (PGAP)	2016-02-17	4999	4850	115	na	2013-09-27
GCA_001663115.1	PRJNA289082	SAMN03841799	na	na	82996	82996	Serratia plymuthica	strain=3Rp8	na	latest	Complete Genome	Major	Full	2016-06-15	ASM166311v1	Graz University of Technology	GCF_001663115.1	identical	https://ftp.ncbi.nlm.nih.gov/genomes/all/GCA/001/663/115/GCA_001663115.1_ASM166311v1	na	na	na	haploid	bacteria	5546041	5546041	56	1	1	1	NCBI	NCBI Prokaryotic Genome Annotation Pipeline (PGAP)	2015-07-15	5130	4954	108	27602183	1905-06-20
GCA_001663135.1	PRJNA289082	SAMN03841798	na	na	82996	82996	Serratia plymuthica	strain=3Re4-18	na	latest	Complete Genome	Major	Full	2016-06-15	ASM166313v1	Graz University of Technology	GCF_001663135.1	identical	https://ftp.ncbi.nlm.nih.gov/genomes/all/GCA/001/663/135/GCA_001663135.1_ASM166313v1	na	na	na	haploid	bacteria	5439574	5439574	56	1	1	1	NCBI	NCBI Prokaryotic Genome Annotation Pipeline (PGAP)	2015-07-15	5005	4845	109	27602183	1905-06-23
GCA_001672055.1	PRJNA317568	SAMN04621337	na	na	615	615	Serratia marcescens	strain=U36365	na	latest	Complete Genome	Major	Full	2016-06-20	ASM167205v1	KUMC	GCF_001672055.1	identical	https://ftp.ncbi.nlm.nih.gov/genomes/all/GCA/001/672/055/GCA_001672055.1_ASM167205v1	many frameshifted proteins	na	na	haploid	bacteria	5125866	5125866	59.5	1	1	1	KUMC	Annotation submitted by KUMC	2016-07-19	5223	5112	109	na	2015-12-30
GCA_001692375.1	PRJNA319063	SAMN04901303	LXKR00000000.1	na	1841657	1841657	Serratia sp. 14-2641	strain=14-2641	na	latest	Scaffold	Major	Full	2016-07-22	ASM169237v1	Oregon State University	GCF_001692375.1	identical	https://ftp.ncbi.nlm.nih.gov/genomes/all/GCA/001/692/375/GCA_001692375.1_ASM169237v1	na	na	na	haploid	bacteria	6343511	6341678	53.5	0	105	105	NCBI	NCBI Prokaryotic Genome Annotation Pipeline (PGAP)	2016-05-05	5891	5673	89	27547538	#N/A
GCA_001714765.1	PRJNA327498	SAMN05335729	MBDW00000000.1	na	1261032	1261032	Serratia sp. ISTD04	strain=ISTD04	na	latest	Contig	Major	Full	2016-08-26	SerISTD041.0	National Institute of Plant Genome Research	GCF_001714765.1	identical	https://ftp.ncbi.nlm.nih.gov/genomes/all/GCA/001/714/765/GCA_001714765.1_SerISTD041.0	na	na	na	haploid	bacteria	5069140	5069140	59.5	0	120	120	NCBI	NCBI Prokaryotic Genome Annotation Pipeline (PGAP)	2016-07-14	4746	4563	95	na	#N/A
GCA_001716895.1	PRJNA290503	SAMN03892645	LIAI00000000.1	na	615	615	Serratia marcescens	strain=UENF-22GI	na	latest	Scaffold	Major	Full	2016-08-29	ASM171689v1	UENF	GCF_001716895.1	identical	https://ftp.ncbi.nlm.nih.gov/genomes/all/GCA/001/716/895/GCA_001716895.1_ASM171689v1	na	na	na	haploid	bacteria	5003741	5001031	60	0	25	25	NCBI	NCBI Prokaryotic Genome Annotation Pipeline (PGAP)	2015-08-11	4662	4527	105	na	1905-07-05
GCA_001756295.1	PRJNA326847	SAMN05293241	MAJI00000000.1	na	615	615	Serratia marcescens	strain=TM	na	latest	Contig	Major	Full	2016-10-11	ASM175629v1	Olin College	GCF_001756295.1	identical	https://ftp.ncbi.nlm.nih.gov/genomes/all/GCA/001/756/295/GCA_001756295.1_ASM175629v1	many frameshifted proteins	na	na	haploid	bacteria	4975559	4975559	60	0	34	34	NCBI	NCBI Prokaryotic Genome Annotation Pipeline (PGAP)	2016-06-27	4685	3490	123	na	#N/A
GCA_001808215.1	PRJNA269875	SAMN03287027	LWNG00000000.1	na	1581106	1581106	Serratia sp. HMSC15F11	strain=HMSC15F11	na	latest	Scaffold	Major	Full	2016-10-21	ASM180821v1	The Genome Institute at Washington University	GCF_001808215.1	identical	https://ftp.ncbi.nlm.nih.gov/genomes/all/GCA/001/808/215/GCA_001808215.1_ASM180821v1	na	na	na	haploid	bacteria	5396751	5358361	59	0	132	210	NCBI	NCBI Prokaryotic Genome Annotation Pipeline (PGAP)	2016-04-22	5010	4801	70	na	#N/A
GCA_001853455.1	PRJNA340333	SAMN05712591	MJVB00000000.1	na	615	615	Serratia marcescens	strain=ano1	na	latest	Contig	Major	Full	2016-10-25	ASM185345v1	Michigan State University	GCF_001853455.1	identical	https://ftp.ncbi.nlm.nih.gov/genomes/all/GCA/001/853/455/GCA_001853455.1_ASM185345v1	na	na	na	haploid	bacteria	5492618	5492618	59.5	0	107	107	NCBI	NCBI Prokaryotic Genome Annotation Pipeline (PGAP)	2016-09-26	5201	4999	119	na	NA
GCA_001853495.1	PRJNA340334	SAMN05712592	MJVC00000000.1	na	615	615	Serratia marcescens	strain=ano2	na	latest	Contig	Major	Full	2016-10-25	ASM185349v1	Michigan State University	GCF_001853495.1	identical	https://ftp.ncbi.nlm.nih.gov/genomes/all/GCA/001/853/495/GCA_001853495.1_ASM185349v1	na	na	na	haploid	bacteria	5470999	5470999	59.5	0	71	71	NCBI	NCBI Prokaryotic Genome Annotation Pipeline (PGAP)	2016-09-26	5176	4998	118	na	NA
GCA_001880985.1	PRJNA338688	SAMN05560667	MDJO00000000.1	na	47917	47917	Serratia fonticola	strain=AeS1	na	latest	Scaffold	Major	Full	2016-11-17	ASM188098v1	New Mexico State University	GCF_001880985.1	identical	https://ftp.ncbi.nlm.nih.gov/genomes/all/GCA/001/880/985/GCA_001880985.1_ASM188098v1	na	na	na	haploid	bacteria	5688960	5688711	54	0	51	51	NCBI	NCBI Prokaryotic Genome Annotation Pipeline (PGAP)	2016-08-15	5196	5042	85	na	2015-06-01
GCA_001889685.1	PRJNA300566	SAMN04226222	MEDA00000000.1	na	615	615	Serratia marcescens	strain=sicaria (Ss1)	na	latest	Contig	Major	Full	2016-12-06	ASM188968v1	University of Wisconsin-Stout	GCF_001889685.1	identical	https://ftp.ncbi.nlm.nih.gov/genomes/all/GCA/001/889/685/GCA_001889685.1_ASM188968v1	na	na	na	haploid	bacteria	5112623	5112623	59	0	206	206	University of Wisconsin-Stout	Annotation submitted by University of Wisconsin-Stout	2016-12-06	4879	4788	89	28002470	2014-12-20
GCA_001896215.1	PRJNA355005	SAMN06059129	MQML00000000.1	na	82996	82996	Serratia plymuthica	strain=tumat	na	latest	Contig	Major	Full	2016-12-09	ASM189621v1	Institute of Experimental Medicine	GCF_001896215.1	identical	https://ftp.ncbi.nlm.nih.gov/genomes/all/GCA/001/896/215/GCA_001896215.1_ASM189621v1	na	na	na	haploid	bacteria	5338771	5338771	56.5	0	281	281	NCBI	NCBI Prokaryotic Genome Annotation Pipeline (PGAP)	2016-11-28	5122	4963	86	na	1905-07-03
GCA_001902635.1	PRJNA343001	SAMN05771569	MJAO00000000.1	na	615	615	Serratia marcescens	strain=MSU97	na	latest	Contig	Major	Full	2016-12-13	ASM190263v1	Abengoa Research	GCF_001902635.1	identical	https://ftp.ncbi.nlm.nih.gov/genomes/all/GCA/001/902/635/GCA_001902635.1_ASM190263v1	na	na	na	haploid	bacteria	5258534	5258534	59	0	65	65	NCBI	NCBI Prokaryotic Genome Annotation Pipeline (PGAP)	2016-09-15	4782	4652	85	28254993	1905-07-08
GCA_001908015.1	PRJNA354941	SAMN06054350	MQRJ00000000.1	na	615	615	Serratia marcescens	strain=189	na	latest	Contig	Major	Full	2016-12-19	ASM190801v1	Institute of Experimental Medicine	GCF_001908015.1	identical	https://ftp.ncbi.nlm.nih.gov/genomes/all/GCA/001/908/015/GCA_001908015.1_ASM190801v1	na	na	na	haploid	bacteria	5149784	5149784	60	0	101	101	NCBI	NCBI Prokaryotic Genome Annotation Pipeline (PGAP)	2016-11-29	4900	4691	103	na	2012-10-11
GCA_001908035.1	PRJNA354941	SAMN06054327	MQRI00000000.1	na	615	615	Serratia marcescens	strain=99	na	latest	Contig	Major	Full	2016-12-19	ASM190803v1	Institute of Experimental Medicine	GCF_001908035.1	identical	https://ftp.ncbi.nlm.nih.gov/genomes/all/GCA/001/908/035/GCA_001908035.1_ASM190803v1	na	na	na	haploid	bacteria	5030431	5030431	60	0	28	28	NCBI	NCBI Prokaryotic Genome Annotation Pipeline (PGAP)	2016-11-29	4732	4495	82	na	2009-09-11
GCA_001908045.1	PRJNA354879	SAMN06053762	MQRH00000000.1	na	47917	47917	Serratia fonticola	strain=5l	na	latest	Contig	Major	Full	2016-12-19	ASM190804v1	Institute of Experimental Medicine	GCF_001908045.1	identical	https://ftp.ncbi.nlm.nih.gov/genomes/all/GCA/001/908/045/GCA_001908045.1_ASM190804v1	na	na	na	haploid	bacteria	6181604	6181604	53.5	0	81	81	NCBI	NCBI Prokaryotic Genome Annotation Pipeline (PGAP)	2016-11-29	5921	5705	83	na	1905-07-02
GCA_001908115.1	PRJNA354878	SAMN06053761	MQRG00000000.1	na	614	614	Serratia liquefaciens	strain=72	na	latest	Contig	Major	Full	2016-12-19	ASM190811v1	Institute of Experimental Medicine	GCF_001908115.1	identical	https://ftp.ncbi.nlm.nih.gov/genomes/all/GCA/001/908/115/GCA_001908115.1_ASM190811v1	na	na	na	haploid	bacteria	5326349	5326349	55.5	0	35	35	NCBI	NCBI Prokaryotic Genome Annotation Pipeline (PGAP)	2016-11-29	4994	4610	77	na	2011-01-22
GCA_001909165.1	PRJNA321573	SAMN04992845	LZOB00000000.1	na	615	615	Serratia marcescens	strain=SM03	na	latest	Scaffold	Major	Full	2016-12-19	ASM190916v1	CSIR-Institute of Microbial Technology	GCF_001909165.1	identical	https://ftp.ncbi.nlm.nih.gov/genomes/all/GCA/001/909/165/GCA_001909165.1_ASM190916v1	unverified source organism	na	na	haploid	bacteria	5076885	5076568	59.5	0	26	26	NCBI	NCBI Prokaryotic Genome Annotation Pipeline (PGAP)	2016-06-13	4700	4569	108	na	2012-10-16
GCA_001914155.1	PRJNA327106	SAMN05509322	MKYB00000000.1	na	615	615	Serratia marcescens	na	0527A_60_106	latest	Contig	Major	Full	2016-12-22	ASM191415v1	None	na	na	https://ftp.ncbi.nlm.nih.gov/genomes/all/GCA/001/914/155/GCA_001914155.1_ASM191415v1	derived from metagenome	na	na	haploid	bacteria	5056121	5056121	60	0	28	28	None	Annotation submitted by None	2016-12-22	0	0	0	na	2013/2014
GCA_001932655.1	PRJNA270035	SAMN03262644	na	na	615	615	Serratia marcescens	strain=AS1	na	latest	Chromosome	Major	Full	2017-01-04	ASM193265v1	Shanghai Institutes for Biological Sciences, Chinese Academy of Sciences	GCF_001932655.1	identical	https://ftp.ncbi.nlm.nih.gov/genomes/all/GCA/001/932/655/GCA_001932655.1_ASM193265v1	na	na	na	haploid	bacteria	5506053	5503935	59.5	1	1	1	NCBI	NCBI Prokaryotic Genome Annotation Pipeline (PGAP)	2015-01-08	5213	5008	114	na	2013-02-28
GCA_001940505.1	PRJNA326205	SAMN05271511	MSEC00000000.1	na	615	615	Serratia marcescens	strain=BJL200	na	latest	Contig	Major	Full	2017-01-09	ASM194050v1	Norwegian University of Life Sciences	GCF_001940505.1	identical	https://ftp.ncbi.nlm.nih.gov/genomes/all/GCA/001/940/505/GCA_001940505.1_ASM194050v1	na	na	na	haploid	bacteria	5850214	5850214	59	0	1632	1632	Norwegian University of Life Sciences	Annotation submitted by Norwegian University of Life Sciences	2017-01-09	0	0	0	na	#N/A
GCA_001975745.1	PRJNA336342	SAMN05509266	MCNK00000000.1	na	615	615	Serratia marcescens	strain=19F	na	latest	Contig	Major	Full	2017-01-30	ASM197574v1	Smithsonian Institution	GCF_001975745.1	identical	https://ftp.ncbi.nlm.nih.gov/genomes/all/GCA/001/975/745/GCA_001975745.1_ASM197574v1	na	na	na	haploid	bacteria	5226459	5226459	59.5	0	29	29	NCBI	NCBI Prokaryotic Genome Annotation Pipeline (PGAP)	2016-08-05	4869	4728	109	na	2016-03-01
GCA_001976145.1	PRJNA352343	SAMN05970538	MOXD00000000.1	representative genome	2034155	2034155	Serratia oryzae	strain=J11-6	na	latest	Scaffold	Major	Full	2017-01-31	ASM197614v1	Chinese Academy of agricultural Sciences(CAAS)	GCF_001976145.1	identical	https://ftp.ncbi.nlm.nih.gov/genomes/all/GCA/001/976/145/GCA_001976145.1_ASM197614v1	na	assembly from type material	na	haploid	bacteria	5012778	5012012	53	0	81	81	NCBI	NCBI Prokaryotic Genome Annotation Pipeline (PGAP)	2016-11-04	4462	4283	94	na	1905-07-07
GCA_001984565.1	PRJNA342012	SAMN05732388	MSFH00000000.1	na	1118230	1118230	Serratia sp. S119	strain=S119	na	latest	Contig	Major	Full	2017-02-03	ASM198456v1	Universidad Nacional de Rio Cuarto	GCF_001984565.1	identical	https://ftp.ncbi.nlm.nih.gov/genomes/all/GCA/001/984/565/GCA_001984565.1_ASM198456v1	na	na	na	haploid	bacteria	5122074	5122074	60	0	48	48	Universidad Nacional de Rio Cuarto	Annotation submitted by Universidad Nacional de Rio Cuarto	2017-02-03	4789	4698	91	na	#N/A
GCA_002007925.2	PRJNA371353	SAMN06297994	na	na	615	615	Serratia marcescens	strain=1274	na	latest	Chromosome	Major	Full	2017-03-16	ASM200792v2	UFBA	GCF_002007925.1	identical	https://ftp.ncbi.nlm.nih.gov/genomes/all/GCA/002/007/925/GCA_002007925.2_ASM200792v2	many frameshifted proteins	na	na	haploid	bacteria	5215584	5214984	60	1	1	1	NCBI	NCBI Prokaryotic Genome Annotation Pipeline (PGAP)	2017-03-14	4982	4292	111	na	#N/A
GCA_002029205.1	PRJNA374552	SAMN06328786	MVGA00000000.1	na	615	615	Serratia marcescens	strain=CAPREX_SY13	na	latest	Contig	Major	Full	2017-03-15	ASM202920v1	University of Cambridge	GCF_002029205.1	identical	https://ftp.ncbi.nlm.nih.gov/genomes/all/GCA/002/029/205/GCA_002029205.1_ASM202920v1	na	na	na	haploid	bacteria	5308004	5308004	59.5	0	17	17	NCBI	NCBI Prokaryotic Genome Annotation Pipeline (PGAP)	2017-02-15	5186	5009	110	na	2016-02-01
GCA_002029225.1	PRJNA374552	SAMN06328413	MVGB00000000.1	na	615	615	Serratia marcescens	strain=CAPREX_SY21	na	latest	Contig	Major	Full	2017-03-15	ASM202922v1	University of Cambridge	GCF_002029225.1	identical	https://ftp.ncbi.nlm.nih.gov/genomes/all/GCA/002/029/225/GCA_002029225.1_ASM202922v1	na	na	na	haploid	bacteria	5157134	5157134	59.5	0	14	14	NCBI	NCBI Prokaryotic Genome Annotation Pipeline (PGAP)	2017-02-15	4969	4800	108	na	2016-02-01
GCA_002082115.1	PRJNA360556	SAMN06212348	MTBJ00000000.1	na	458197	458197	Serratia nematodiphila	strain=MB307	na	latest	Contig	Major	Full	2017-04-10	ASM208211v1	Fatima Jinnah Women University	GCF_002082115.1	identical	https://ftp.ncbi.nlm.nih.gov/genomes/all/GCA/002/082/115/GCA_002082115.1_ASM208211v1	contaminated	na	na	haploid	bacteria	5172349	5172349	59.5	0	31	31	NCBI	NCBI Prokaryotic Genome Annotation Pipeline (PGAP)	2017-01-10	4913	4753	119	na	1905-07-05
GCA_002082525.1	PRJNA235241	SAMN02641978	JELU00000000.1	na	1449981	458197	Serratia nematodiphila DZ0503SBS1	strain=DZ0503SBS1	na	latest	Contig	Major	Full	2017-04-10	SeNem1.0	kyungpook National University, Daegu, South Korea	na	na	https://ftp.ncbi.nlm.nih.gov/genomes/all/GCA/002/082/525/GCA_002082525.1_SeNem1.0	fragmented assembly; many frameshifted proteins; not used as type	na	na	haploid	bacteria	5538942	5538942	58.5	0	2516	2516	NCBI	NCBI Prokaryotic Genome Annotation Pipeline (PGAP)	2014-03-27	5379	2717	102	na	#N/A
GCA_002094145.1	PRJNA360658	SAMN06214044	MTBF00000000.1	na	615	615	Serratia marcescens	strain=MEW06	na	latest	Contig	Major	Full	2017-04-17	ASM209414v1	Hubei University	GCF_002094145.1	identical	https://ftp.ncbi.nlm.nih.gov/genomes/all/GCA/002/094/145/GCA_002094145.1_ASM209414v1	na	na	na	haploid	bacteria	5336136	5336136	59.5	0	48	48	Hubei University	Annotation submitted by Hubei University	2017-04-17	0	0	0	na	2014-10-15
GCA_002104095.1	PRJNA381643	SAMN06685770	NBWV00000000.1	na	615	615	Serratia marcescens	strain=D-3	na	latest	Contig	Major	Full	2017-04-21	ASM210409v1	UCLA Clinical Microbiology Laboratory	GCF_002104095.1	identical	https://ftp.ncbi.nlm.nih.gov/genomes/all/GCA/002/104/095/GCA_002104095.1_ASM210409v1	na	na	na	haploid	bacteria	5107962	5107962	60	0	27	27	NCBI	NCBI Prokaryotic Genome Annotation Pipeline (PGAP)	2017-04-06	4881	4710	121	na	1905-07-06
GCA_002104105.1	PRJNA381643	SAMN06685768	NBWX00000000.1	na	615	615	Serratia marcescens	strain=D-1	na	latest	Contig	Major	Full	2017-04-21	ASM210410v1	UCLA Clinical Microbiology Laboratory	GCF_002104105.1	identical	https://ftp.ncbi.nlm.nih.gov/genomes/all/GCA/002/104/105/GCA_002104105.1_ASM210410v1	na	na	na	haploid	bacteria	5107216	5107216	60	0	27	27	NCBI	NCBI Prokaryotic Genome Annotation Pipeline (PGAP)	2017-04-06	4871	4702	119	na	1905-07-06
GCA_002104115.1	PRJNA381643	SAMN06685769	NBWW00000000.1	na	615	615	Serratia marcescens	strain=D-2	na	latest	Contig	Major	Full	2017-04-21	ASM210411v1	UCLA Clinical Microbiology Laboratory	GCF_002104115.1	identical	https://ftp.ncbi.nlm.nih.gov/genomes/all/GCA/002/104/115/GCA_002104115.1_ASM210411v1	na	na	na	haploid	bacteria	5106243	5106243	60	0	17	17	NCBI	NCBI Prokaryotic Genome Annotation Pipeline (PGAP)	2017-04-06	4874	4707	118	na	1905-07-06
GCA_002108655.1	PRJNA360331	SAMN06209160	MTEH00000000.1	na	615	615	Serratia marcescens	strain=Z6	na	latest	Contig	Major	Full	2017-04-24	ASM210865v1	Xinjiao Dong	GCF_002108655.1	identical	https://ftp.ncbi.nlm.nih.gov/genomes/all/GCA/002/108/655/GCA_002108655.1_ASM210865v1	na	na	na	haploid	bacteria	5269460	5269460	59.5	0	18	18	Xinjiao Dong	Annotation submitted by Xinjiao Dong	2017-04-24	0	0	0	na	2016-07-01
GCA_002118055.1	PRJNA383647	SAMN06768592	NDXU00000000.1	na	615	615	Serratia marcescens	strain=ML2637	na	latest	Scaffold	Major	Full	2017-05-04	ASM211805v1	National Institute for Communicable Diseases	GCF_002118055.1	identical	https://ftp.ncbi.nlm.nih.gov/genomes/all/GCA/002/118/055/GCA_002118055.1_ASM211805v1	na	na	na	haploid	bacteria	5718350	5716743	59	0	224	224	NCBI	NCBI Prokaryotic Genome Annotation Pipeline (PGAP)	2017-04-20	5594	5301	94	28663295	#N/A
GCA_002152845.1	PRJNA271899	SAMN04521886	NGUD00000000.1	na	615	615	Serratia marcescens	strain=MGH135	na	latest	Scaffold	Major	Full	2017-05-19	ASM215284v1	Broad Institute	GCF_002152845.1	identical	https://ftp.ncbi.nlm.nih.gov/genomes/all/GCA/002/152/845/GCA_002152845.1_ASM215284v1	na	na	na	haploid	bacteria	5148682	5117165	60	0	3	3	Broad Institute	Annotation submitted by Broad Institute	2017-05-19	4766	4684	82	na	1905-07-07
GCA_002153355.1	PRJNA271899	SAMN04521887	NGUE00000000.1	na	615	615	Serratia marcescens	strain=MGH136	na	latest	Scaffold	Major	Full	2017-05-19	ASM215335v1	Broad Institute	GCF_002153355.1	identical	https://ftp.ncbi.nlm.nih.gov/genomes/all/GCA/002/153/355/GCA_002153355.1_ASM215335v1	na	na	na	haploid	bacteria	5311324	5231014	59.5	0	6	6	Broad Institute	Annotation submitted by Broad Institute	2017-05-19	4921	4834	86	na	1905-07-07
GCA_002185265.2	PRJNA339843	SAMN06812671	NEYQ00000000.2	na	458197	458197	Serratia nematodiphila	strain=CRK0003	na	latest	Contig	Major	Full	2018-11-14	ASM218526v2	JCVI	GCF_002185265.2	identical	https://ftp.ncbi.nlm.nih.gov/genomes/all/GCA/002/185/265/GCA_002185265.2_ASM218526v2	unverified source organism	na	na	haploid	bacteria	5203976	5203976	59.5	0	37	37	NCBI	NCBI Prokaryotic Genome Annotation Pipeline (PGAP)	2018-11-03	4952	4799	104	na	1905-07-07
GCA_002205475.1	PRJNA388843	SAMN07187733	na	na	615	615	Serratia marcescens	strain=S2I7	na	latest	Chromosome	Major	Full	2017-06-22	ASM220547v1	Assam University, Silchar	GCF_002205475.1	identical	https://ftp.ncbi.nlm.nih.gov/genomes/all/GCA/002/205/475/GCA_002205475.1_ASM220547v1	na	na	na	haploid	bacteria	5241555	4929020	60	1	1	1	NCBI	NCBI Prokaryotic Genome Annotation Pipeline (PGAP)	2017-06-16	4694	4533	114	na	2015-01-10
GCA_002206385.2	PRJNA231221	SAMN06173366	NJFR00000000.2	representative genome	618	618	Serratia odorifera	strain=FDAARGOS_353	na	latest	Contig	Major	Full	2018-01-19	ASM220638v2	University of Maryland School of Medicine Institute for Genome Sciences (IGS) - sequencing center	GCF_002206385.2	identical	https://ftp.ncbi.nlm.nih.gov/genomes/all/GCA/002/206/385/GCA_002206385.2_ASM220638v2	na	na	na	haploid	bacteria	5527432	5527432	56	0	6	6	NCBI	NCBI Prokaryotic Genome Annotation Pipeline (PGAP)	2018-01-16	5341	4997	129	na	#N/A
GCA_002220515.1	PRJNA357595	SAMN06164057	na	na	615	615	Serratia marcescens	strain=UMH2	na	latest	Complete Genome	Major	Full	2017-07-18	ASM222051v1	University of Michigan	GCF_002220515.1	identical	https://ftp.ncbi.nlm.nih.gov/genomes/all/GCA/002/220/515/GCA_002220515.1_ASM222051v1	na	na	na	haploid	bacteria	5308626	5308626	59.5	1	1	1	NCBI	NCBI Prokaryotic Genome Annotation Pipeline (PGAP)	2016-12-30	5051	4864	125	28536292	#N/A
GCA_002220535.1	PRJNA357595	SAMN06164062	na	na	615	615	Serratia marcescens	strain=UMH8	na	latest	Complete Genome	Major	Full	2017-07-18	ASM222053v1	University of Michigan	GCF_002220535.1	identical	https://ftp.ncbi.nlm.nih.gov/genomes/all/GCA/002/220/535/GCA_002220535.1_ASM222053v1	na	na	na	haploid	bacteria	5155137	5155137	59.5	1	1	1	NCBI	NCBI Prokaryotic Genome Annotation Pipeline (PGAP)	2016-12-30	4924	4750	126	28536292	2013-08-01
GCA_002220555.1	PRJNA357595	SAMN06164063	na	na	615	615	Serratia marcescens	strain=UMH9	na	latest	Complete Genome	Major	Full	2017-07-18	ASM222055v1	University of Michigan	GCF_002220555.1	identical	https://ftp.ncbi.nlm.nih.gov/genomes/all/GCA/002/220/555/GCA_002220555.1_ASM222055v1	na	na	na	haploid	bacteria	5024591	5024591	60	1	1	1	NCBI	NCBI Prokaryotic Genome Annotation Pipeline (PGAP)	2016-12-30	4735	4556	120	28536292	2014-08-01
GCA_002220575.1	PRJNA357595	SAMN06164065	na	na	615	615	Serratia marcescens	strain=UMH11	na	latest	Complete Genome	Major	Full	2017-07-18	ASM222057v1	University of Michigan	GCF_002220575.1	identical	https://ftp.ncbi.nlm.nih.gov/genomes/all/GCA/002/220/575/GCA_002220575.1_ASM222057v1	na	na	na	haploid	bacteria	5221717	5221717	59.5	1	1	1	NCBI	NCBI Prokaryotic Genome Annotation Pipeline (PGAP)	2016-12-30	4941	4767	125	28536292	2014-05-01
GCA_002220595.1	PRJNA357595	SAMN06164066	na	na	615	615	Serratia marcescens	strain=UMH12	na	latest	Complete Genome	Major	Full	2017-07-18	ASM222059v1	University of Michigan	GCF_002220595.1	identical	https://ftp.ncbi.nlm.nih.gov/genomes/all/GCA/002/220/595/GCA_002220595.1_ASM222059v1	na	na	na	haploid	bacteria	5196805	5196805	59.5	1	1	1	NCBI	NCBI Prokaryotic Genome Annotation Pipeline (PGAP)	2016-12-30	4960	4776	123	28536292	2014-08-01
GCA_002220615.1	PRJNA357595	SAMN06164056	na	na	615	615	Serratia marcescens	strain=UMH1	na	latest	Complete Genome	Major	Full	2017-07-18	ASM222061v1	University of Michigan	GCF_002220615.1	identical	https://ftp.ncbi.nlm.nih.gov/genomes/all/GCA/002/220/615/GCA_002220615.1_ASM222061v1	na	na	na	haploid	bacteria	5129681	5129681	59.5	2	2	2	NCBI	NCBI Prokaryotic Genome Annotation Pipeline (PGAP)	2016-12-30	4854	4678	128	28536292	2013-11-01
GCA_002220635.1	PRJNA357595	SAMN06164059	na	na	615	615	Serratia marcescens	strain=UMH5	na	latest	Complete Genome	Major	Full	2017-07-18	ASM222063v1	University of Michigan	GCF_002220635.1	identical	https://ftp.ncbi.nlm.nih.gov/genomes/all/GCA/002/220/635/GCA_002220635.1_ASM222063v1	na	na	na	haploid	bacteria	5457855	5457855	59.5	2	2	2	NCBI	NCBI Prokaryotic Genome Annotation Pipeline (PGAP)	2016-12-30	5262	5063	128	28536292	2014-04-01
GCA_002220655.1	PRJNA357595	SAMN06164058	na	na	615	615	Serratia marcescens	strain=UMH3	na	latest	Complete Genome	Major	Full	2017-07-18	ASM222065v1	University of Michigan	GCF_002220655.1	identical	https://ftp.ncbi.nlm.nih.gov/genomes/all/GCA/002/220/655/GCA_002220655.1_ASM222065v1	na	na	na	haploid	bacteria	5300955	5300955	59.5	1	1	1	NCBI	NCBI Prokaryotic Genome Annotation Pipeline (PGAP)	2016-12-30	5080	4896	126	28536292	2014-03-01
GCA_002220675.1	PRJNA357595	SAMN06164060	na	na	615	615	Serratia marcescens	strain=UMH6	na	latest	Complete Genome	Major	Full	2017-07-18	ASM222067v1	University of Michigan	GCF_002220675.1	identical	https://ftp.ncbi.nlm.nih.gov/genomes/all/GCA/002/220/675/GCA_002220675.1_ASM222067v1	na	na	na	haploid	bacteria	5192910	5192910	59.5	1	1	1	NCBI	NCBI Prokaryotic Genome Annotation Pipeline (PGAP)	2016-12-30	4968	4785	130	28536292	2013-07-01
GCA_002220695.1	PRJNA357595	SAMN06164064	na	na	615	615	Serratia marcescens	strain=UMH10	na	latest	Complete Genome	Major	Full	2017-07-18	ASM222069v1	University of Michigan	GCF_002220695.1	identical	https://ftp.ncbi.nlm.nih.gov/genomes/all/GCA/002/220/695/GCA_002220695.1_ASM222069v1	na	na	na	haploid	bacteria	5221713	5221713	59.5	1	1	1	NCBI	NCBI Prokaryotic Genome Annotation Pipeline (PGAP)	2016-12-30	4942	4768	125	28536292	2014-05-01
GCA_002220715.1	PRJNA357595	SAMN06164061	na	na	615	615	Serratia marcescens	strain=UMH7	na	latest	Complete Genome	Major	Full	2017-07-18	ASM222071v1	University of Michigan	GCF_002220715.1	identical	https://ftp.ncbi.nlm.nih.gov/genomes/all/GCA/002/220/715/GCA_002220715.1_ASM222071v1	na	na	na	haploid	bacteria	5363653	5363653	59	4	4	4	NCBI	NCBI Prokaryotic Genome Annotation Pipeline (PGAP)	2016-12-30	5166	4965	128	28536292	2013-09-01
GCA_002250685.1	PRJNA395801	SAMN07414881	NPIX00000000.1	na	615	615	Serratia marcescens	strain=at10508	na	latest	Scaffold	Major	Full	2017-08-14	ASM225068v1	Austrian Agency for Health and Food Safety, Vienna, Austria	GCF_002250685.1	identical	https://ftp.ncbi.nlm.nih.gov/genomes/all/GCA/002/250/685/GCA_002250685.1_ASM225068v1	na	na	na	haploid	bacteria	5687772	5687772	58.5	1	272	272	NCBI	NCBI Prokaryotic Genome Annotation Pipeline (PGAP)	2017-08-03	5674	5358	122	na	#N/A
GCA_002264105.1	PRJNA393804	SAMN07345017	NPGI00000000.1	na	615	615	Serratia marcescens	strain=SE768	na	latest	Contig	Major	Full	2017-08-22	ASM226410v1	Zhejiang University	GCF_002264105.1	identical	https://ftp.ncbi.nlm.nih.gov/genomes/all/GCA/002/264/105/GCA_002264105.1_ASM226410v1	na	na	na	haploid	bacteria	5499067	5499067	59.5	0	55	55	NCBI	NCBI Prokaryotic Genome Annotation Pipeline (PGAP)	2017-08-01	5278	5081	111	na	2014-05-07
GCA_002264175.1	PRJNA393804	SAMN07345019	NPGG00000000.1	na	615	615	Serratia marcescens	strain=SE4145	na	latest	Contig	Major	Full	2017-08-22	ASM226417v1	Zhejiang University	GCF_002264175.1	identical	https://ftp.ncbi.nlm.nih.gov/genomes/all/GCA/002/264/175/GCA_002264175.1_ASM226417v1	na	na	na	haploid	bacteria	5427821	5427821	60	0	73	73	NCBI	NCBI Prokaryotic Genome Annotation Pipeline (PGAP)	2017-08-01	5225	5022	114	na	2015-07-21
GCA_002264285.1	PRJNA393804	SAMN07345018	NPGH00000000.1	na	615	615	Serratia marcescens	strain=SE3605	na	latest	Contig	Major	Full	2017-08-22	ASM226428v1	Zhejiang University	GCF_002264285.1	identical	https://ftp.ncbi.nlm.nih.gov/genomes/all/GCA/002/264/285/GCA_002264285.1_ASM226428v1	na	na	na	haploid	bacteria	5412855	5412855	60	0	57	57	NCBI	NCBI Prokaryotic Genome Annotation Pipeline (PGAP)	2017-08-01	5196	5002	114	na	2015-05-08
GCA_002265665.1	PRJNA395789	SAMN07414822	NOMA00000000.1	na	615	615	Serratia marcescens	strain=EGD-HP20_1	na	latest	Contig	Major	Full	2017-08-22	ASM226566v1	CSIR-National Environmental Engineering Research Institute (CSIR-NEERI)	GCF_002265665.1	identical	https://ftp.ncbi.nlm.nih.gov/genomes/all/GCA/002/265/665/GCA_002265665.1_ASM226566v1	na	na	na	haploid	bacteria	5083555	5083555	60	0	371	371	NCBI	NCBI Prokaryotic Genome Annotation Pipeline (PGAP)	2017-07-26	5077	4649	127	na	#N/A
GCA_002269665.1	PRJNA398014	SAMN07499409	NQMP00000000.1	na	47917	47917	Serratia fonticola	strain=BWK15	na	latest	Contig	Major	Full	2017-08-24	ASM226966v1	Osaka Ohtani University	GCF_002269665.1	identical	https://ftp.ncbi.nlm.nih.gov/genomes/all/GCA/002/269/665/GCA_002269665.1_ASM226966v1	na	na	na	haploid	bacteria	5474742	5474742	54	0	84	84	NCBI	NCBI Prokaryotic Genome Annotation Pipeline (PGAP)	2017-08-14	5018	4886	72	na	2017-04-23
GCA_002325865.1	PRJNA348753	SAMN06455512	DCSY00000000.1	na	615	615	Serratia marcescens	na	UBA1454	latest	Scaffold	Major	Full	2017-09-21	ASM232586v1	University of Queensland	na	na	https://ftp.ncbi.nlm.nih.gov/genomes/all/GCA/002/325/865/GCA_002325865.1_ASM232586v1	derived from metagenome	na	na	haploid	bacteria	4859157	4846993	60	0	54	54	University of Queensland	Annotation submitted by University of Queensland	2017-09-21	0	0	0	28894102	#N/A
GCA_002588845.1	PRJNA231221	SAMN07312455	na	na	47917	47917	Serratia fonticola	strain=FDAARGOS_411	na	latest	Complete Genome	Major	Full	2017-10-18	ASM258884v1	University of Maryland School of Medicine Institute for Genome Sciences (IGS) - sequencing center	GCF_002588845.1	identical	https://ftp.ncbi.nlm.nih.gov/genomes/all/GCA/002/588/845/GCA_002588845.1_ASM258884v1	na	na	na	haploid	bacteria	5725385	5725385	54	1	1	1	NCBI	NCBI Prokaryotic Genome Annotation Pipeline (PGAP)	2017-10-11	5227	5062	108	na	Missing
GCA_002592035.1	PRJNA384292	SAMN06833354	NERL00000000.1	na	615	615	Serratia marcescens	strain=KHCo-24B	na	latest	Scaffold	Major	Full	2017-10-19	ASM259203v1	Junagadh Agricultural University, Junagadh	GCF_002592035.1	identical	https://ftp.ncbi.nlm.nih.gov/genomes/all/GCA/002/592/035/GCA_002592035.1_ASM259203v1	na	na	na	haploid	bacteria	5317065	5316978	59.5	0	47	47	NCBI	NCBI Prokaryotic Genome Annotation Pipeline (PGAP)	2017-04-27	5061	4910	96	na	2015-10-10
GCA_002607755.1	PRJNA335642	SAMN05449653	MCGS00000000.1	na	1884636	1884636	Serratia sp. BW106	strain=BW106	na	latest	Scaffold	Major	Full	2017-10-20	ASM260775v1	Tufts University	GCF_002607755.1	identical	https://ftp.ncbi.nlm.nih.gov/genomes/all/GCA/002/607/755/GCA_002607755.1_ASM260775v1	na	na	na	haploid	bacteria	5648992	5633864	55	0	88	88	Tufts University	Annotation submitted by Tufts University	2017-10-20	0	0	0	na	#N/A
GCA_002738105.1	PRJNA396838	SAMN07452547	PEGZ00000000.1	na	615	615	Serratia marcescens	strain=14ES	na	latest	Scaffold	Major	Full	2017-12-21	ASM273810v1	University of Oxford	GCF_002738105.1	identical	https://ftp.ncbi.nlm.nih.gov/genomes/all/GCA/002/738/105/GCA_002738105.1_ASM273810v1	na	na	na	haploid	bacteria	5328682	5328682	60	5	6	6	NCBI	NCBI Prokaryotic Genome Annotation Pipeline (PGAP)	2017-10-25	5048	4781	121	na	2012-05-03
GCA_002738145.1	PRJNA396838	SAMN07452551	PEGX00000000.1	na	615	615	Serratia marcescens	strain=4TM	na	latest	Scaffold	Major	Full	2017-12-21	ASM273814v1	University of Oxford	GCF_002738145.1	identical	https://ftp.ncbi.nlm.nih.gov/genomes/all/GCA/002/738/145/GCA_002738145.1_ASM273814v1	na	na	na	haploid	bacteria	5499662	5499662	60	4	5	5	NCBI	NCBI Prokaryotic Genome Annotation Pipeline (PGAP)	2017-10-25	5245	4959	134	na	#N/A
GCA_002738155.1	PRJNA396838	SAMN07452571	PEHC00000000.1	na	615	615	Serratia marcescens	strain=7209	na	latest	Scaffold	Major	Full	2017-12-21	ASM273815v1	University of Oxford	GCF_002738155.1	identical	https://ftp.ncbi.nlm.nih.gov/genomes/all/GCA/002/738/155/GCA_002738155.1_ASM273815v1	na	na	na	haploid	bacteria	5630137	5630137	59	12	14	14	NCBI	NCBI Prokaryotic Genome Annotation Pipeline (PGAP)	2017-10-25	5518	5052	133	na	#N/A
GCA_002738185.1	PRJNA396838	SAMN07452559	PEHB00000000.1	na	615	615	Serratia marcescens	strain=9580	na	latest	Scaffold	Major	Full	2017-12-21	ASM273818v1	University of Oxford	GCF_002738185.1	identical	https://ftp.ncbi.nlm.nih.gov/genomes/all/GCA/002/738/185/GCA_002738185.1_ASM273818v1	contaminated	na	na	haploid	bacteria	5633829	5633829	59	12	13	13	NCBI	NCBI Prokaryotic Genome Annotation Pipeline (PGAP)	2017-10-25	5461	5142	128	na	#N/A
GCA_002751935.1	PRJNA345533	SAMN05868414	MNBD00000000.1	na	1907431	1907431	Serratia sp. OLMTLW26	strain=OLMTLW26	na	latest	Contig	Major	Full	2017-11-06	ASM275193v1	Swansea University	GCF_002751935.1	identical	https://ftp.ncbi.nlm.nih.gov/genomes/all/GCA/002/751/935/GCA_002751935.1_ASM275193v1	na	na	na	haploid	bacteria	5340090	5340090	59.5	0	111	111	NCBI	NCBI Prokaryotic Genome Annotation Pipeline (PGAP)	2016-10-21	5044	4848	111	29067021	#N/A
GCA_002751955.1	PRJNA345533	SAMN05868415	MKYT00000000.1	na	1907195	1907195	Serratia sp. OLLOLW30	strain=OLLOLW30	na	latest	Contig	Major	Full	2017-11-06	ASM275195v1	Swansea University	GCF_002751955.1	identical	https://ftp.ncbi.nlm.nih.gov/genomes/all/GCA/002/751/955/GCA_002751955.1_ASM275195v1	na	na	na	haploid	bacteria	5308385	5308385	59.5	0	91	91	NCBI	NCBI Prokaryotic Genome Annotation Pipeline (PGAP)	2016-10-11	4995	4841	99	29067021	#N/A
GCA_002752085.1	PRJNA345533	SAMN05868416	MORD00000000.1	na	1914907	1914907	Serratia sp. OLBL1	strain=OLBL1	na	latest	Contig	Major	Full	2017-11-06	ASM275208v1	Swansea University	GCF_002752085.1	identical	https://ftp.ncbi.nlm.nih.gov/genomes/all/GCA/002/752/085/GCA_002752085.1_ASM275208v1	na	na	na	haploid	bacteria	5269454	5269454	59.5	0	136	136	NCBI	NCBI Prokaryotic Genome Annotation Pipeline (PGAP)	2016-11-02	4957	4791	104	29067021	#N/A
GCA_002752095.1	PRJNA345533	SAMN05868419	MORG00000000.1	na	1914910	1914910	Serratia sp. OLEL1	strain=OLEL1	na	latest	Contig	Major	Full	2017-11-06	ASM275209v1	Swansea University	GCF_002752095.1	identical	https://ftp.ncbi.nlm.nih.gov/genomes/all/GCA/002/752/095/GCA_002752095.1_ASM275209v1	na	na	na	haploid	bacteria	5302439	5302439	59.5	0	56	56	NCBI	NCBI Prokaryotic Genome Annotation Pipeline (PGAP)	2016-11-02	4985	4828	106	29067021	#N/A
GCA_002752135.1	PRJNA345533	SAMN05868420	MORH00000000.1	na	1914911	1914911	Serratia sp. OLFL2	strain=OLFL2	na	latest	Contig	Major	Full	2017-11-06	ASM275213v1	Swansea University	GCF_002752135.1	identical	https://ftp.ncbi.nlm.nih.gov/genomes/all/GCA/002/752/135/GCA_002752135.1_ASM275213v1	na	na	na	haploid	bacteria	5332885	5332885	59.5	0	82	82	NCBI	NCBI Prokaryotic Genome Annotation Pipeline (PGAP)	2016-11-10	5027	4881	108	29067021	#N/A
GCA_002752155.1	PRJNA345533	SAMN05868421	MORI00000000.1	na	1914912	1914912	Serratia sp. OLHL2	strain=OLHL2	na	latest	Contig	Major	Full	2017-11-06	ASM275215v1	Swansea University	GCF_002752155.1	identical	https://ftp.ncbi.nlm.nih.gov/genomes/all/GCA/002/752/155/GCA_002752155.1_ASM275215v1	na	na	na	haploid	bacteria	5297056	5297056	59.5	0	52	52	NCBI	NCBI Prokaryotic Genome Annotation Pipeline (PGAP)	2016-11-02	4982	4830	106	29067021	#N/A
GCA_002752195.1	PRJNA345533	SAMN05868423	MOWO00000000.1	na	1914914	1914914	Serratia sp. OLJL1	strain=OLJL1	na	latest	Contig	Major	Full	2017-11-06	ASM275219v1	Swansea University	GCF_002752195.1	identical	https://ftp.ncbi.nlm.nih.gov/genomes/all/GCA/002/752/195/GCA_002752195.1_ASM275219v1	na	na	na	haploid	bacteria	5290134	5290134	59.5	0	95	95	NCBI	NCBI Prokaryotic Genome Annotation Pipeline (PGAP)	2016-11-03	4968	4814	104	29067021	#N/A
GCA_002752235.1	PRJNA345533	SAMN05868418	MORF00000000.1	na	1914909	1914909	Serratia sp. OLDL1	strain=OLDL1	na	latest	Contig	Major	Full	2017-11-06	ASM275223v1	Swansea University	GCF_002752235.1	identical	https://ftp.ncbi.nlm.nih.gov/genomes/all/GCA/002/752/235/GCA_002752235.1_ASM275223v1	na	na	na	haploid	bacteria	5308254	5308254	59.5	0	72	72	NCBI	NCBI Prokaryotic Genome Annotation Pipeline (PGAP)	2016-11-10	5008	4860	109	29067021	#N/A
GCA_002752255.1	PRJNA345533	SAMN05868417	MORE00000000.1	na	1914908	1914908	Serratia sp. OLCL1	strain=OLCL1	na	latest	Contig	Major	Full	2017-11-06	ASM275225v1	Swansea University	GCF_002752255.1	identical	https://ftp.ncbi.nlm.nih.gov/genomes/all/GCA/002/752/255/GCA_002752255.1_ASM275225v1	na	na	na	haploid	bacteria	5289356	5289356	59.5	0	105	105	NCBI	NCBI Prokaryotic Genome Annotation Pipeline (PGAP)	2016-11-02	4991	4822	105	29067021	#N/A
GCA_002752265.1	PRJNA345533	SAMN05868422	MOWN00000000.1	na	1914913	1914913	Serratia sp. OLIL2	strain=OLIL2	na	latest	Contig	Major	Full	2017-11-06	ASM275226v1	Swansea University	GCF_002752265.1	identical	https://ftp.ncbi.nlm.nih.gov/genomes/all/GCA/002/752/265/GCA_002752265.1_ASM275226v1	na	na	na	haploid	bacteria	5288552	5288552	59.5	0	109	109	NCBI	NCBI Prokaryotic Genome Annotation Pipeline (PGAP)	2016-11-03	4977	4811	104	29067021	#N/A
GCA_002752435.1	PRJNA345533	SAMN06143031	MSTM00000000.1	na	1932000	1932000	Serratia sp. OSPLW9	strain=OSPLW9	na	latest	Contig	Major	Full	2017-11-06	ASM275243v1	Swansea University	GCF_002752435.1	identical	https://ftp.ncbi.nlm.nih.gov/genomes/all/GCA/002/752/435/GCA_002752435.1_ASM275243v1	na	na	na	haploid	bacteria	5328579	5328579	59.5	0	60	60	NCBI	NCBI Prokaryotic Genome Annotation Pipeline (PGAP)	2017-01-04	5151	4964	113	29067021	#N/A
GCA_002752455.1	PRJNA345533	SAMN06143029	MSTK00000000.1	na	1931998	1931998	Serratia sp. OMLW3	strain=OMLW3	na	latest	Contig	Major	Full	2017-11-06	ASM275245v1	Swansea University	GCF_002752455.1	identical	https://ftp.ncbi.nlm.nih.gov/genomes/all/GCA/002/752/455/GCA_002752455.1_ASM275245v1	na	na	na	haploid	bacteria	5219380	5219380	59	0	51	51	NCBI	NCBI Prokaryotic Genome Annotation Pipeline (PGAP)	2017-01-04	4956	4795	109	29067021	#N/A
GCA_002752475.1	PRJNA345533	SAMN06143030	MSTL00000000.1	na	1931999	1931999	Serratia sp. OLAL2	strain=OLAL2	na	latest	Contig	Major	Full	2017-11-06	ASM275247v1	Swansea University	GCF_002752475.1	identical	https://ftp.ncbi.nlm.nih.gov/genomes/all/GCA/002/752/475/GCA_002752475.1_ASM275247v1	na	na	na	haploid	bacteria	5224276	5224276	59	0	29	29	NCBI	NCBI Prokaryotic Genome Annotation Pipeline (PGAP)	2017-01-04	4964	4799	113	29067021	#N/A
GCA_002752495.1	PRJNA345533	SAMN06008800	MTCE00000000.1	na	1933284	1933284	Serratia sp. OPWLW3	strain=OPWLW3	na	latest	Contig	Major	Full	2017-11-06	ASM275249v1	Swansea University	GCF_002752495.1	identical	https://ftp.ncbi.nlm.nih.gov/genomes/all/GCA/002/752/495/GCA_002752495.1_ASM275249v1	na	na	na	haploid	bacteria	5314870	5314870	59.5	0	50	50	NCBI	NCBI Prokaryotic Genome Annotation Pipeline (PGAP)	2017-01-10	5125	4945	113	29067021	#N/A
GCA_002752535.1	PRJNA345533	SAMN06008799	MTCF00000000.1	na	1928658	1928658	Serratia sp. OPWLW2	strain=OPWLW2	na	latest	Contig	Major	Full	2017-11-06	ASM275253v1	Swansea University	GCF_002752535.1	identical	https://ftp.ncbi.nlm.nih.gov/genomes/all/GCA/002/752/535/GCA_002752535.1_ASM275253v1	na	na	na	haploid	bacteria	5413936	5413936	59.5	0	69	69	NCBI	NCBI Prokaryotic Genome Annotation Pipeline (PGAP)	2017-01-10	5238	5066	101	29067021	#N/A
GCA_002762595.1	PRJNA417190	SAMN07980362	PESM00000000.1	na	615	615	Serratia marcescens	strain=K27	na	latest	Scaffold	Major	Full	2017-11-11	ASM276259v1	Institute of Marine Biotechnology	GCF_002762595.1	identical	https://ftp.ncbi.nlm.nih.gov/genomes/all/GCA/002/762/595/GCA_002762595.1_ASM276259v1	na	na	na	haploid	bacteria	5310766	5301914	59.5	0	204	204	NCBI	NCBI Prokaryotic Genome Annotation Pipeline (PGAP)	2017-11-06	5173	4827	84	na	missing
GCA_002797215.1	PRJNA417025	SAMN07974993	PETD00000000.1	na	2052589	2052589	Serratia sp. TKO39	strain=TKO39	na	latest	Contig	Major	Full	2017-11-28	ASM279721v1	University of South Alabama	GCF_002797215.1	identical	https://ftp.ncbi.nlm.nih.gov/genomes/all/GCA/002/797/215/GCA_002797215.1_ASM279721v1	na	na	na	haploid	bacteria	5191021	5191021	60	0	33	33	NCBI	NCBI Prokaryotic Genome Annotation Pipeline (PGAP)	2017-11-07	4957	4790	122	na	#N/A
GCA_002810285.1	PRJNA396838	SAMN07452560	PEHA00000000.1	na	615	615	Serratia marcescens	strain=12TM	na	latest	Complete Genome	Major	Full	2017-12-21	ASM281028v1	University of Oxford	GCF_002810285.1	identical	https://ftp.ncbi.nlm.nih.gov/genomes/all/GCA/002/810/285/GCA_002810285.1_ASM281028v1	na	na	na	haploid	bacteria	5476087	5476087	60	3	3	3	NCBI	NCBI Prokaryotic Genome Annotation Pipeline (PGAP)	2017-10-25	5212	4957	124	na	#N/A
GCA_002844245.1	PRJNA418349	SAMN08026655	PGPC00000000.1	na	300181	300181	Serratia ureilytica	strain=DW2	na	latest	Scaffold	Major	Full	2017-12-18	ASM284424v1	Changzhi University	GCF_002844245.1	identical	https://ftp.ncbi.nlm.nih.gov/genomes/all/GCA/002/844/245/GCA_002844245.1_ASM284424v1	annotation fails completeness check; many frameshifted proteins	na	na	haploid	bacteria	5534949	5534939	59	0	4	4	NCBI	NCBI Prokaryotic Genome Annotation Pipeline (PGAP)	2017-11-15	5367	4393	134	na	#N/A
GCA_002847015.1	PRJNA419428	SAMN08054783	na	na	104623	104623	Serratia sp. ATCC 39006	strain=ATCC 39006	na	latest	Complete Genome	Major	Full	2017-12-21	ASM284701v1	University of Otago	GCF_002847015.1	identical	https://ftp.ncbi.nlm.nih.gov/genomes/all/GCA/002/847/015/GCA_002847015.1_ASM284701v1	na	na	na	haploid	bacteria	4971756	4971756	49.5	1	1	1	NCBI	NCBI Prokaryotic Genome Annotation Pipeline (PGAP)	2017-11-24	4550	4314	104	na	#N/A
GCA_002872515.1	PRJNA428295	SAMN08287009	na	na	615	615	Serratia marcescens	strain=SOLR4	na	latest	Chromosome	Major	Full	2018-01-11	ASM287251v1	UFSC	GCF_002872515.1	identical	https://ftp.ncbi.nlm.nih.gov/genomes/all/GCA/002/872/515/GCA_002872515.1_ASM287251v1	na	na	na	haploid	bacteria	5218766	5217266	59.5	1	1	1	NCBI	NCBI Prokaryotic Genome Annotation Pipeline (PGAP)	2018-01-05	4956	4810	97	na	1905-07-07
GCA_002886905.1	PRJNA416908	SAMN07974447	PGIC00000000.1	na	615	615	Serratia marcescens	strain=YDC107-2	na	latest	Contig	Major	Full	2018-01-17	ASM288690v1	University of Maryland, School of Medicine	GCF_002886905.1	identical	https://ftp.ncbi.nlm.nih.gov/genomes/all/GCA/002/886/905/GCA_002886905.1_ASM288690v1	na	na	na	haploid	bacteria	5781513	5781513	58.5	0	187	187	University of Maryland, School of Medicine	Annotation submitted by University of Maryland, School of Medicine	2018-01-17	0	0	0	na	missing
GCA_002887105.1	PRJNA416908	SAMN07974457	PGHU00000000.1	na	615	615	Serratia marcescens	strain=YD509-2	na	latest	Contig	Major	Full	2018-01-17	ASM288710v1	University of Maryland, School of Medicine	GCF_002887105.1	identical	https://ftp.ncbi.nlm.nih.gov/genomes/all/GCA/002/887/105/GCA_002887105.1_ASM288710v1	na	na	na	haploid	bacteria	5785123	5785123	58	0	168	168	University of Maryland, School of Medicine	Annotation submitted by University of Maryland, School of Medicine	2018-01-17	0	0	0	na	missing
GCA_002899335.1	PRJNA430443	SAMN08373110	PPGC00000000.1	na	615	615	Serratia marcescens	strain=JES_110	na	latest	Scaffold	Major	Full	2018-01-24	ASM289933v1	UCR	GCF_002899335.1	identical	https://ftp.ncbi.nlm.nih.gov/genomes/all/GCA/002/899/335/GCA_002899335.1_ASM289933v1	na	na	na	haploid	bacteria	5111420	5111031	59.5	0	30	30	NCBI	NCBI Prokaryotic Genome Annotation Pipeline (PGAP)	2018-01-19	4847	4730	71	na	2016-08-01
GCA_002899355.1	PRJNA430443	SAMN08373107	PPGF00000000.1	na	615	615	Serratia marcescens	strain=ADJS-2D_White	na	latest	Scaffold	Major	Full	2018-01-24	ASM289935v1	UCR	GCF_002899355.1	identical	https://ftp.ncbi.nlm.nih.gov/genomes/all/GCA/002/899/355/GCA_002899355.1_ASM289935v1	na	na	na	haploid	bacteria	5227182	5226936	59.5	0	34	34	NCBI	NCBI Prokaryotic Genome Annotation Pipeline (PGAP)	2018-01-19	4949	4833	78	na	2015-06-02
GCA_002899365.1	PRJNA430443	SAMN08373109	PPGD00000000.1	na	911022	615	Serratia marcescens subsp. marcescens ATCC 13880	strain=ATCC 13880	na	latest	Scaffold	Major	Full	2018-01-24	ASM289936v1	UCR	GCF_002899365.1	identical	https://ftp.ncbi.nlm.nih.gov/genomes/all/GCA/002/899/365/GCA_002899365.1_ASM289936v1	na	assembly from type material	na	haploid	bacteria	5084329	5083929	60	0	34	34	NCBI	NCBI Prokaryotic Genome Annotation Pipeline (PGAP)	2018-01-19	4871	4730	83	na	1819-08-20
GCA_002899375.1	PRJNA430443	SAMN08373108	PPGE00000000.1	na	615	615	Serratia marcescens	strain=ADJS-2C_Purple	na	latest	Scaffold	Major	Full	2018-01-24	ASM289937v1	UCR	GCF_002899375.1	identical	https://ftp.ncbi.nlm.nih.gov/genomes/all/GCA/002/899/375/GCA_002899375.1_ASM289937v1	na	na	na	haploid	bacteria	5091292	5087628	59.5	0	83	83	NCBI	NCBI Prokaryotic Genome Annotation Pipeline (PGAP)	2018-01-19	4856	4424	58	na	2015-06-03
GCA_002899415.1	PRJNA430443	SAMN08373106	PPGG00000000.1	na	615	615	Serratia marcescens	strain=ADJS-2C_Red	na	latest	Scaffold	Major	Full	2018-01-24	ASM289941v1	UCR	GCF_002899415.1	identical	https://ftp.ncbi.nlm.nih.gov/genomes/all/GCA/002/899/415/GCA_002899415.1_ASM289941v1	na	na	na	haploid	bacteria	5085155	5083673	59.5	0	70	70	NCBI	NCBI Prokaryotic Genome Annotation Pipeline (PGAP)	2018-01-19	4873	4693	67	na	2015-06-01
GCA_002915435.1	PRJNA432218	SAMN08438576	PQGI00000000.1	na	615	615	Serratia marcescens	strain=KZ19	na	latest	Contig	Major	Full	2018-02-04	ASM291543v1	University of North Carolina at Greensboro	GCF_002915435.1	identical	https://ftp.ncbi.nlm.nih.gov/genomes/all/GCA/002/915/435/GCA_002915435.1_ASM291543v1	na	na	na	haploid	bacteria	5226072	5226072	59.5	0	24	24	NCBI	NCBI Prokaryotic Genome Annotation Pipeline (PGAP)	2018-01-30	4993	4844	104	na	2016-04-01
GCA_002915445.1	PRJNA432218	SAMN08438575	PQGJ00000000.1	na	615	615	Serratia marcescens	strain=KZ11	na	latest	Contig	Major	Full	2018-02-04	ASM291544v1	University of North Carolina at Greensboro	GCF_002915445.1	identical	https://ftp.ncbi.nlm.nih.gov/genomes/all/GCA/002/915/445/GCA_002915445.1_ASM291544v1	na	na	na	haploid	bacteria	5036791	5036791	60	0	21	21	NCBI	NCBI Prokaryotic Genome Annotation Pipeline (PGAP)	2018-01-30	4831	4691	100	na	2016-04-01
GCA_002915475.1	PRJNA432218	SAMN08438574	PQGK00000000.1	na	615	615	Serratia marcescens	strain=KZ2	na	latest	Contig	Major	Full	2018-02-04	ASM291547v1	University of North Carolina at Greensboro	GCF_002915475.1	identical	https://ftp.ncbi.nlm.nih.gov/genomes/all/GCA/002/915/475/GCA_002915475.1_ASM291547v1	na	na	na	haploid	bacteria	5035724	5035724	60	0	20	20	NCBI	NCBI Prokaryotic Genome Annotation Pipeline (PGAP)	2018-01-30	4827	4689	101	na	2016-04-01
GCA_002918955.1	PRJNA430813	SAMN06040395	PQJU00000000.1	na	1920112	1920112	Serratia sp. SSNIH4	strain=SSNIH4	na	latest	Contig	Major	Full	2018-02-06	ASM291895v1	NIH	GCF_002918955.1	identical	https://ftp.ncbi.nlm.nih.gov/genomes/all/GCA/002/918/955/GCA_002918955.1_ASM291895v1	na	na	na	haploid	bacteria	5385872	5385872	59	0	75	75	NCBI	NCBI Prokaryotic Genome Annotation Pipeline (PGAP)	2018-02-01	5280	5013	118	na	#N/A
GCA_002920095.1	PRJNA430813	SAMN06040418	PQJS00000000.1	na	1920121	1920121	Serratia sp. SSNIH5	strain=SSNIH5	na	latest	Contig	Major	Full	2018-02-06	ASM292009v1	NIH	GCF_002920095.1	identical	https://ftp.ncbi.nlm.nih.gov/genomes/all/GCA/002/920/095/GCA_002920095.1_ASM292009v1	na	na	na	haploid	bacteria	5377759	5377759	59	0	79	79	NCBI	NCBI Prokaryotic Genome Annotation Pipeline (PGAP)	2018-02-01	5270	5007	108	na	#N/A
GCA_002920115.1	PRJNA430813	SAMN06040394	PQJT00000000.1	na	1920111	1920111	Serratia sp. SSNIH3	strain=SSNIH3	na	latest	Contig	Major	Full	2018-02-06	ASM292011v1	NIH	GCF_002920115.1	identical	https://ftp.ncbi.nlm.nih.gov/genomes/all/GCA/002/920/115/GCA_002920115.1_ASM292011v1	na	na	na	haploid	bacteria	5399145	5399145	59	0	81	81	NCBI	NCBI Prokaryotic Genome Annotation Pipeline (PGAP)	2018-02-01	5294	5023	117	na	#N/A
GCA_002920145.1	PRJNA430813	SAMN04287056	PQJR00000000.1	na	2080493	2080493	Serratia sp. SSNIH2	strain=SSNIH2	na	latest	Contig	Major	Full	2018-02-06	ASM292014v1	NIH	GCF_002920145.1	identical	https://ftp.ncbi.nlm.nih.gov/genomes/all/GCA/002/920/145/GCA_002920145.1_ASM292014v1	na	na	na	haploid	bacteria	5396300	5396300	59	0	86	86	NCBI	NCBI Prokaryotic Genome Annotation Pipeline (PGAP)	2018-02-01	5296	5028	115	na	#N/A
GCA_002920335.1	PRJNA430250	SAMN08367706	PQOD00000000.1	na	615	615	Serratia marcescens	strain=ID147729	na	latest	Contig	Major	Full	2018-02-06	ASM292033v1	Laboratoire de sante publique du Quebec	GCF_002920335.1	identical	https://ftp.ncbi.nlm.nih.gov/genomes/all/GCA/002/920/335/GCA_002920335.1_ASM292033v1	na	na	na	haploid	bacteria	5143183	5143183	60	0	34	34	NCBI	NCBI Prokaryotic Genome Annotation Pipeline (PGAP)	2018-02-01	4927	4758	114	na	missing
GCA_002920345.1	PRJNA430250	SAMN08367705	PQOE00000000.1	na	615	615	Serratia marcescens	strain=ID148138	na	latest	Contig	Major	Full	2018-02-06	ASM292034v1	Laboratoire de sante publique du Quebec	GCF_002920345.1	identical	https://ftp.ncbi.nlm.nih.gov/genomes/all/GCA/002/920/345/GCA_002920345.1_ASM292034v1	na	na	na	haploid	bacteria	5150205	5150205	60	0	85	85	NCBI	NCBI Prokaryotic Genome Annotation Pipeline (PGAP)	2018-02-02	4910	4756	102	na	missing
GCA_002920375.1	PRJNA430250	SAMN08367723	PQOB00000000.1	na	615	615	Serratia marcescens	strain=ID148696	na	latest	Contig	Major	Full	2018-02-06	ASM292037v1	Laboratoire de sante publique du Quebec	GCF_002920375.1	identical	https://ftp.ncbi.nlm.nih.gov/genomes/all/GCA/002/920/375/GCA_002920375.1_ASM292037v1	na	na	na	haploid	bacteria	5142828	5142828	60	0	46	46	NCBI	NCBI Prokaryotic Genome Annotation Pipeline (PGAP)	2018-02-01	4885	4724	104	na	missing
GCA_002920385.1	PRJNA430250	SAMN08367722	PQOC00000000.1	na	615	615	Serratia marcescens	strain=ID148299	na	latest	Contig	Major	Full	2018-02-06	ASM292038v1	Laboratoire de sante publique du Quebec	GCF_002920385.1	identical	https://ftp.ncbi.nlm.nih.gov/genomes/all/GCA/002/920/385/GCA_002920385.1_ASM292038v1	na	na	na	haploid	bacteria	5137780	5137780	60	0	63	63	NCBI	NCBI Prokaryotic Genome Annotation Pipeline (PGAP)	2018-02-01	4883	4733	103	na	missing
GCA_002920415.1	PRJNA430250	SAMN08367704	PQOF00000000.1	na	615	615	Serratia marcescens	strain=ID148137	na	latest	Contig	Major	Full	2018-02-06	ASM292041v1	Laboratoire de sante publique du Quebec	GCF_002920415.1	identical	https://ftp.ncbi.nlm.nih.gov/genomes/all/GCA/002/920/415/GCA_002920415.1_ASM292041v1	na	na	na	haploid	bacteria	5143354	5143354	60	0	66	66	NCBI	NCBI Prokaryotic Genome Annotation Pipeline (PGAP)	2018-02-01	4895	4744	104	na	missing
GCA_002920435.1	PRJNA430250	SAMN08367703	PQOG00000000.1	na	615	615	Serratia marcescens	strain=ID149855	na	latest	Contig	Major	Full	2018-02-06	ASM292043v1	Laboratoire de sante publique du Quebec	GCF_002920435.1	identical	https://ftp.ncbi.nlm.nih.gov/genomes/all/GCA/002/920/435/GCA_002920435.1_ASM292043v1	na	na	na	haploid	bacteria	5139693	5139693	60	0	36	36	NCBI	NCBI Prokaryotic Genome Annotation Pipeline (PGAP)	2018-02-01	4877	4716	106	na	missing
GCA_002920455.1	PRJNA430250	SAMN08367700	PQOJ00000000.1	na	615	615	Serratia marcescens	strain=ID147991	na	latest	Contig	Major	Full	2018-02-06	ASM292045v1	Laboratoire de sante publique du Quebec	GCF_002920455.1	identical	https://ftp.ncbi.nlm.nih.gov/genomes/all/GCA/002/920/455/GCA_002920455.1_ASM292045v1	na	na	na	haploid	bacteria	5363631	5363631	60	0	39	39	NCBI	NCBI Prokaryotic Genome Annotation Pipeline (PGAP)	2018-02-01	5139	4956	104	na	missing
GCA_002920475.1	PRJNA430250	SAMN08367702	PQOH00000000.1	na	615	615	Serratia marcescens	strain=ID149856	na	latest	Contig	Major	Full	2018-02-06	ASM292047v1	Laboratoire de sante publique du Quebec	GCF_002920475.1	identical	https://ftp.ncbi.nlm.nih.gov/genomes/all/GCA/002/920/475/GCA_002920475.1_ASM292047v1	na	na	na	haploid	bacteria	5161054	5161054	60	0	69	69	NCBI	NCBI Prokaryotic Genome Annotation Pipeline (PGAP)	2018-02-01	4917	4756	102	na	missing
GCA_002920485.1	PRJNA430250	SAMN08367699	PQOK00000000.1	na	615	615	Serratia marcescens	strain=ID147728	na	latest	Contig	Major	Full	2018-02-06	ASM292048v1	Laboratoire de sante publique du Quebec	GCF_002920485.1	identical	https://ftp.ncbi.nlm.nih.gov/genomes/all/GCA/002/920/485/GCA_002920485.1_ASM292048v1	na	na	na	haploid	bacteria	5125630	5125630	60	0	38	38	NCBI	NCBI Prokaryotic Genome Annotation Pipeline (PGAP)	2018-02-01	4857	4710	102	na	missing
GCA_002920515.1	PRJNA430250	SAMN08367701	PQOI00000000.1	na	615	615	Serratia marcescens	strain=ID148587	na	latest	Contig	Major	Full	2018-02-06	ASM292051v1	Laboratoire de sante publique du Quebec	GCF_002920515.1	identical	https://ftp.ncbi.nlm.nih.gov/genomes/all/GCA/002/920/515/GCA_002920515.1_ASM292051v1	na	na	na	haploid	bacteria	5051220	5051220	60.5	0	84	84	NCBI	NCBI Prokaryotic Genome Annotation Pipeline (PGAP)	2018-02-01	4840	4662	110	na	missing
GCA_002935055.1	PRJNA430813	SAMN04287055	na	na	1758196	1758196	Serratia sp. SSNIH1	strain=SSNIH1	na	latest	Complete Genome	Major	Full	2018-02-04	ASM293505v1	NIH	GCF_002935055.1	identical	https://ftp.ncbi.nlm.nih.gov/genomes/all/GCA/002/935/055/GCA_002935055.1_ASM293505v1	na	na	na	haploid	bacteria	5388594	5388594	59	3	3	3	NCBI	NCBI Prokaryotic Genome Annotation Pipeline (PGAP)	2018-01-26	5215	4936	126	na	#N/A
GCA_002946295.1	PRJNA433041	SAMN08469707	na	na	615	615	Serratia marcescens	na	GN26	latest	Chromosome	Major	Full	2018-02-14	ASM294629v1	Beijing Institute of Microbiology and Epidemiology	GCF_002946295.1	identical	https://ftp.ncbi.nlm.nih.gov/genomes/all/GCA/002/946/295/GCA_002946295.1_ASM294629v1	na	na	na	haploid	bacteria	5118982	5116582	60	1	1	1	NCBI	NCBI Prokaryotic Genome Annotation Pipeline (PGAP)	2018-02-08	4832	4653	110	na	2015-07-28
GCA_002947235.1	PRJNA292901	SAMN04014868	na	na	615	615	Serratia marcescens	strain=AR_0027	na	latest	Complete Genome	Major	Full	2018-02-18	ASM294723v1	Centers for Disease Control and Prevention	GCF_002947235.1	identical	https://ftp.ncbi.nlm.nih.gov/genomes/all/GCA/002/947/235/GCA_002947235.1_ASM294723v1	na	na	na	haploid	bacteria	5495515	5495515	59.5	2	2	2	NCBI	NCBI Prokaryotic Genome Annotation Pipeline (PGAP)	2017-12-01	5247	5026	124	na	missing
GCA_002966855.1	PRJNA400855	SAMN07581420	na	na	2033438	2033438	Serratia sp. MYb239	strain=MYb239	na	latest	Complete Genome	Major	Full	2018-03-02	ASM296685v1	Zoological Institute, Kiel University	GCF_002966855.1	identical	https://ftp.ncbi.nlm.nih.gov/genomes/all/GCA/002/966/855/GCA_002966855.1_ASM296685v1	na	na	na	haploid	bacteria	4986519	4986519	58	1	1	1	NCBI	NCBI Prokaryotic Genome Annotation Pipeline (PGAP)	2017-09-06	4751	4548	115	na	#N/A
GCA_002996885.1	PRJNA292904	SAMN04014932	na	na	615	615	Serratia marcescens	strain=AR_0091	na	latest	Complete Genome	Major	Full	2018-03-14	ASM299688v1	Centers for Disease Control and Prevention	GCF_002996885.1	identical	https://ftp.ncbi.nlm.nih.gov/genomes/all/GCA/002/996/885/GCA_002996885.1_ASM299688v1	na	na	na	haploid	bacteria	5309542	5309542	59.5	1	1	1	NCBI	NCBI Prokaryotic Genome Annotation Pipeline (PGAP)	2018-02-06	5080	4886	121	na	missing
GCA_002997125.1	PRJNA292904	SAMN04014940	na	na	615	615	Serratia marcescens	strain=AR_0099	na	latest	Complete Genome	Major	Full	2018-03-14	ASM299712v1	Centers for Disease Control and Prevention	GCF_002997125.1	identical	https://ftp.ncbi.nlm.nih.gov/genomes/all/GCA/002/997/125/GCA_002997125.1_ASM299712v1	na	na	na	haploid	bacteria	5284831	5284831	59.5	1	1	1	NCBI	NCBI Prokaryotic Genome Annotation Pipeline (PGAP)	2018-02-15	5036	4851	125	na	missing
GCA_003028435.1	PRJNA418312	SAMN08687489	PYTW00000000.1	na	2116540	2116540	Serratia sp. Nf2	strain=Nf2	na	latest	Contig	Major	Full	2018-04-01	ASM302843v1	Georgia Institute of Technology	GCF_003028435.1	identical	https://ftp.ncbi.nlm.nih.gov/genomes/all/GCA/003/028/435/GCA_003028435.1_ASM302843v1	na	na	na	haploid	bacteria	5230167	5230167	59.5	0	66	66	NCBI	NCBI Prokaryotic Genome Annotation Pipeline (PGAP)	2018-03-27	5083	4892	123	na	#N/A
GCA_003031545.1	PRJNA278886	SAMN04022954	na	na	615	615	Serratia marcescens	strain=95	na	latest	Complete Genome	Major	Full	2018-04-03	ASM303154v1	Brigham & Women's Hospital	GCF_003031545.1	identical	https://ftp.ncbi.nlm.nih.gov/genomes/all/GCA/003/031/545/GCA_003031545.1_ASM303154v1	na	na	na	haploid	bacteria	5638258	5638258	58.5	4	4	4	NCBI	NCBI Prokaryotic Genome Annotation Pipeline (PGAP)	2017-09-21	5471	5128	128	na	1905-07-07
GCA_003031645.1	PRJNA278886	SAMN04276915	na	na	615	615	Serratia marcescens	strain=BWH-35	na	latest	Complete Genome	Major	Full	2018-04-03	ASM303164v1	Brigham & Women's Hospital	GCF_003031645.1	identical	https://ftp.ncbi.nlm.nih.gov/genomes/all/GCA/003/031/645/GCA_003031645.1_ASM303164v1	na	na	na	haploid	bacteria	5513932	5513932	58.5	2	2	2	NCBI	NCBI Prokaryotic Genome Annotation Pipeline (PGAP)	2017-09-21	5330	5012	128	na	1905-07-04
GCA_003032415.1	PRJNA278886	SAMN04276914	na	na	615	615	Serratia marcescens	strain=BWH-23	na	latest	Complete Genome	Major	Full	2018-04-03	ASM303241v1	Brigham & Women's Hospital	GCF_003032415.1	identical	https://ftp.ncbi.nlm.nih.gov/genomes/all/GCA/003/032/415/GCA_003032415.1_ASM303241v1	contaminated	na	na	haploid	bacteria	5147407	5147407	59.5	2	2	2	NCBI	NCBI Prokaryotic Genome Annotation Pipeline (PGAP)	2017-09-21	4904	4715	124	na	1905-07-04
GCA_003057465.1	PRJNA437541	SAMN08667461	PXIB00000000.1	na	615	615	Serratia marcescens	strain=SRM-1	na	latest	Contig	Major	Full	2018-04-18	ASM305746v1	Lebanese American University	na	na	https://ftp.ncbi.nlm.nih.gov/genomes/all/GCA/003/057/465/GCA_003057465.1_ASM305746v1	contaminated; fragmented assembly	na	na	haploid	bacteria	6271128	6271128	57.5	0	2228	2228	Lebanese American University	Annotation submitted by Lebanese American University	2018-04-18	0	0	0	na	#N/A
GCA_003071565.1	PRJNA292902	SAMN04014965	na	na	615	615	Serratia marcescens	strain=AR_0124	na	latest	Complete Genome	Major	Full	2018-04-25	ASM307156v1	Centers for Disease Control and Prevention	GCF_003071565.1	identical	https://ftp.ncbi.nlm.nih.gov/genomes/all/GCA/003/071/565/GCA_003071565.1_ASM307156v1	na	na	na	haploid	bacteria	5180277	5180277	60	1	1	1	NCBI	NCBI Prokaryotic Genome Annotation Pipeline (PGAP)	2018-04-12	4920	4743	123	na	missing
GCA_003071585.1	PRJNA292902	SAMN04014971	na	na	615	615	Serratia marcescens	strain=AR_0130	na	latest	Complete Genome	Major	Full	2018-04-25	ASM307158v1	Centers for Disease Control and Prevention	GCF_003071585.1	identical	https://ftp.ncbi.nlm.nih.gov/genomes/all/GCA/003/071/585/GCA_003071585.1_ASM307158v1	na	na	na	haploid	bacteria	5138817	5138817	59.5	1	1	1	NCBI	NCBI Prokaryotic Genome Annotation Pipeline (PGAP)	2018-04-12	4920	4748	128	na	missing
GCA_003071605.1	PRJNA292902	SAMN04014964	na	na	615	615	Serratia marcescens	strain=AR_0123	na	latest	Complete Genome	Major	Full	2018-04-25	ASM307160v1	Centers for Disease Control and Prevention	GCF_003071605.1	identical	https://ftp.ncbi.nlm.nih.gov/genomes/all/GCA/003/071/605/GCA_003071605.1_ASM307160v1	na	na	na	haploid	bacteria	5140937	5140937	60	1	1	1	NCBI	NCBI Prokaryotic Genome Annotation Pipeline (PGAP)	2018-04-11	4874	4697	128	na	missing
GCA_003071625.1	PRJNA292902	SAMN04014962	na	na	615	615	Serratia marcescens	strain=AR_0121	na	latest	Complete Genome	Major	Full	2018-04-25	ASM307162v1	Centers for Disease Control and Prevention	GCF_003071625.1	identical	https://ftp.ncbi.nlm.nih.gov/genomes/all/GCA/003/071/625/GCA_003071625.1_ASM307162v1	na	na	na	haploid	bacteria	5140918	5140918	60	1	1	1	NCBI	NCBI Prokaryotic Genome Annotation Pipeline (PGAP)	2018-04-12	4877	4701	128	na	missing
GCA_003074975.2	PRJNA435819	SAMN08605002	na	na	614	614	Serratia liquefaciens	strain=JL02	na	latest	Complete Genome	Major	Full	2020-02-03	ASM307497v2	The Animal Disease Control Center of Jilin Province	na	na	https://ftp.ncbi.nlm.nih.gov/genomes/all/GCA/003/074/975/GCA_003074975.2_ASM307497v2	missing ribosomal protein genes	na	na	haploid	bacteria	5326548	5326548	55.5	2	2	2	NCBI	NCBI Prokaryotic Genome Annotation Pipeline (PGAP)	2020-01-23	5006	4839	57	na	#N/A
GCA_003075015.1	PRJNA435819	SAMN08605480	QCYZ00000000.1	na	614	614	Serratia liquefaciens	strain=JL03	na	latest	Contig	Major	Full	2018-04-27	ASM307501v1	The Animal Disease Control Center of Jilin Province	GCF_003075015.1	identical	https://ftp.ncbi.nlm.nih.gov/genomes/all/GCA/003/075/015/GCA_003075015.1_ASM307501v1	na	na	na	haploid	bacteria	5307188	5307188	55.5	0	14	14	NCBI	NCBI Prokaryotic Genome Annotation Pipeline (PGAP)	2018-04-20	5073	4800	90	na	2017-11-02
GCA_003097335.1	PRJNA445730	SAMN08797594	PYUJ00000000.1	na	2233853	2233853	Serratia sp. S1B	strain=S1B	na	latest	Contig	Major	Full	2018-05-07	ASM309733v1	Florida A&M University	GCF_003097335.1	identical	https://ftp.ncbi.nlm.nih.gov/genomes/all/GCA/003/097/335/GCA_003097335.1_ASM309733v1	contaminated	na	na	haploid	bacteria	7710841	7710841	46	0	153	153	NCBI	NCBI Prokaryotic Genome Annotation Pipeline (PGAP)	2018-03-27	7168	6835	159	na	#N/A
GCA_003146705.1	PRJNA411762	SAMN09205456	na	na	615	615	Serratia marcescens	strain=CAV1761	na	latest	Complete Genome	Major	Full	2018-05-22	ASM314670v1	Oxford University	GCF_003146705.1	identical	https://ftp.ncbi.nlm.nih.gov/genomes/all/GCA/003/146/705/GCA_003146705.1_ASM314670v1	na	na	na	haploid	bacteria	5896859	5896859	58.5	6	6	6	NCBI	NCBI Prokaryotic Genome Annotation Pipeline (PGAP)	2018-05-16	5763	5442	124	na	2014-03-01
GCA_003182655.1	PRJNA388547	SAMN08222723	na	na	615	615	Serratia marcescens	strain=SGAir0764	na	latest	Complete Genome	Major	Full	2018-06-01	ASM318265v1	Nanyang Technological University	GCF_003182655.1	identical	https://ftp.ncbi.nlm.nih.gov/genomes/all/GCA/003/182/655/GCA_003182655.1_ASM318265v1	na	na	na	haploid	bacteria	5219198	5219198	59.5	2	2	2	NCBI	NCBI Prokaryotic Genome Annotation Pipeline (PGAP)	2018-03-01	5011	4723	123	29976612	2016-12-07
GCA_003186475.1	PRJNA278886	SAMN06311524	na	na	615	615	Serratia marcescens	strain=332	na	latest	Complete Genome	Major	Full	2018-06-05	ASM318647v1	Brigham & Women's Hospital	GCF_003186475.1	identical	https://ftp.ncbi.nlm.nih.gov/genomes/all/GCA/003/186/475/GCA_003186475.1_ASM318647v1	na	na	na	haploid	bacteria	5059456	5059456	59.5	1	1	1	NCBI	NCBI Prokaryotic Genome Annotation Pipeline (PGAP)	2017-05-05	4886	4713	122	na	1905-07-08
GCA_003204075.1	PRJNA292902	SAMN04014972	na	na	615	615	Serratia marcescens	strain=AR_0131	na	latest	Complete Genome	Major	Full	2018-06-10	ASM320407v1	Centers for Disease Control and Prevention	GCF_003204075.1	identical	https://ftp.ncbi.nlm.nih.gov/genomes/all/GCA/003/204/075/GCA_003204075.1_ASM320407v1	na	na	na	haploid	bacteria	5140937	5140937	60	1	1	1	NCBI	NCBI Prokaryotic Genome Annotation Pipeline (PGAP)	2018-04-18	4875	4699	128	na	missing
GCA_003204405.1	PRJNA292902	SAMN04014963	na	na	615	615	Serratia marcescens	strain=AR_0122	na	latest	Complete Genome	Major	Full	2018-06-10	ASM320440v1	Centers for Disease Control and Prevention	GCF_003204405.1	identical	https://ftp.ncbi.nlm.nih.gov/genomes/all/GCA/003/204/405/GCA_003204405.1_ASM320440v1	na	na	na	haploid	bacteria	5140912	5140912	60	1	1	1	NCBI	NCBI Prokaryotic Genome Annotation Pipeline (PGAP)	2018-05-23	4876	4700	128	na	missing
GCA_003204525.1	PRJNA420811	SAMN09294815	QJPQ00000000.1	na	615	615	Serratia marcescens	strain=1756	na	latest	Contig	Major	Full	2018-06-10	ASM320452v1	University of Sao Paulo	GCF_003204525.1	identical	https://ftp.ncbi.nlm.nih.gov/genomes/all/GCA/003/204/525/GCA_003204525.1_ASM320452v1	na	na	na	haploid	bacteria	5432615	5432615	59	0	172	172	NCBI	NCBI Prokaryotic Genome Annotation Pipeline (PGAP)	2018-06-04	5384	5088	126	na	1905-07-05
GCA_003204555.1	PRJNA420811	SAMN09294816	QJPR00000000.1	na	615	615	Serratia marcescens	strain=630	na	latest	Contig	Major	Full	2018-06-10	ASM320455v1	University of Sao Paulo	GCF_003204555.1	identical	https://ftp.ncbi.nlm.nih.gov/genomes/all/GCA/003/204/555/GCA_003204555.1_ASM320455v1	na	na	na	haploid	bacteria	5620244	5620244	59	0	173	173	NCBI	NCBI Prokaryotic Genome Annotation Pipeline (PGAP)	2018-06-04	5593	5288	117	na	1905-07-02
GCA_003204565.1	PRJNA420811	SAMN09294817	QJPS00000000.1	na	615	615	Serratia marcescens	strain=642	na	latest	Contig	Major	Full	2018-06-10	ASM320456v1	University of Sao Paulo	GCF_003204565.1	identical	https://ftp.ncbi.nlm.nih.gov/genomes/all/GCA/003/204/565/GCA_003204565.1_ASM320456v1	na	na	na	haploid	bacteria	5631730	5631730	58.5	0	174	174	NCBI	NCBI Prokaryotic Genome Annotation Pipeline (PGAP)	2018-06-04	5607	5291	121	na	1905-07-02
GCA_003204595.1	PRJNA420811	SAMN09294818	QJPT00000000.1	na	615	615	Serratia marcescens	strain=1052	na	latest	Contig	Major	Full	2018-06-10	ASM320459v1	University of Sao Paulo	GCF_003204595.1	identical	https://ftp.ncbi.nlm.nih.gov/genomes/all/GCA/003/204/595/GCA_003204595.1_ASM320459v1	na	na	na	haploid	bacteria	5615027	5615027	59	0	133	133	NCBI	NCBI Prokaryotic Genome Annotation Pipeline (PGAP)	2018-06-04	5563	5270	109	na	1905-07-03
GCA_003204615.1	PRJNA420811	SAMN09294819	QJPU00000000.1	na	615	615	Serratia marcescens	strain=1058	na	latest	Contig	Major	Full	2018-06-10	ASM320461v1	University of Sao Paulo	GCF_003204615.1	identical	https://ftp.ncbi.nlm.nih.gov/genomes/all/GCA/003/204/615/GCA_003204615.1_ASM320461v1	na	na	na	haploid	bacteria	5612805	5612805	59.5	0	125	125	NCBI	NCBI Prokaryotic Genome Annotation Pipeline (PGAP)	2018-06-04	5502	5279	121	na	#N/A
GCA_003204635.1	PRJNA420811	SAMN09294820	QJPV00000000.1	na	615	615	Serratia marcescens	strain=1309	na	latest	Contig	Major	Full	2018-06-10	ASM320463v1	University of Sao Paulo	GCF_003204635.1	identical	https://ftp.ncbi.nlm.nih.gov/genomes/all/GCA/003/204/635/GCA_003204635.1_ASM320463v1	na	na	na	haploid	bacteria	5623058	5623058	59	0	147	147	NCBI	NCBI Prokaryotic Genome Annotation Pipeline (PGAP)	2018-06-04	5596	5277	123	na	1905-07-04
GCA_003204645.1	PRJNA420811	SAMN09294821	QJPW00000000.1	na	615	615	Serratia marcescens	strain=1763	na	latest	Contig	Major	Full	2018-06-10	ASM320464v1	University of Sao Paulo	GCF_003204645.1	identical	https://ftp.ncbi.nlm.nih.gov/genomes/all/GCA/003/204/645/GCA_003204645.1_ASM320464v1	na	na	na	haploid	bacteria	5573300	5573300	59.5	0	111	111	NCBI	NCBI Prokaryotic Genome Annotation Pipeline (PGAP)	2018-06-04	5471	5251	122	na	#N/A
GCA_003204675.1	PRJNA420811	SAMN09294823	QJPX00000000.1	na	615	615	Serratia marcescens	strain=1053	na	latest	Contig	Major	Full	2018-06-10	ASM320467v1	University of Sao Paulo	GCF_003204675.1	identical	https://ftp.ncbi.nlm.nih.gov/genomes/all/GCA/003/204/675/GCA_003204675.1_ASM320467v1	na	na	na	haploid	bacteria	5642833	5642833	59	0	595	595	NCBI	NCBI Prokaryotic Genome Annotation Pipeline (PGAP)	2018-06-04	5927	5600	137	na	#N/A
GCA_003204685.1	PRJNA420811	SAMN09294824	QJPY00000000.1	na	615	615	Serratia marcescens	strain=1057	na	latest	Contig	Major	Full	2018-06-10	ASM320468v1	University of Sao Paulo	GCF_003204685.1	identical	https://ftp.ncbi.nlm.nih.gov/genomes/all/GCA/003/204/685/GCA_003204685.1_ASM320468v1	na	na	na	haploid	bacteria	5547297	5547297	58.5	0	578	578	NCBI	NCBI Prokaryotic Genome Annotation Pipeline (PGAP)	2018-06-04	5792	5489	115	na	#N/A
GCA_003204715.1	PRJNA420811	SAMN09294825	QJPZ00000000.1	na	615	615	Serratia marcescens	strain=1257	na	latest	Contig	Major	Full	2018-06-10	ASM320471v1	University of Sao Paulo	GCF_003204715.1	identical	https://ftp.ncbi.nlm.nih.gov/genomes/all/GCA/003/204/715/GCA_003204715.1_ASM320471v1	na	na	na	haploid	bacteria	5622666	5622666	59	0	794	794	NCBI	NCBI Prokaryotic Genome Annotation Pipeline (PGAP)	2018-06-04	6115	5773	136	na	#N/A
GCA_003204725.1	PRJNA420811	SAMN09294826	QJQA00000000.1	na	615	615	Serratia marcescens	strain=1509	na	latest	Contig	Major	Full	2018-06-10	ASM320472v1	University of Sao Paulo	GCF_003204725.1	identical	https://ftp.ncbi.nlm.nih.gov/genomes/all/GCA/003/204/725/GCA_003204725.1_ASM320472v1	na	na	na	haploid	bacteria	5584023	5584023	59	0	579	579	NCBI	NCBI Prokaryotic Genome Annotation Pipeline (PGAP)	2018-06-04	5871	5542	137	na	1905-07-04
GCA_003204755.1	PRJNA420811	SAMN09294827	QJQB00000000.1	na	615	615	Serratia marcescens	strain=1283	na	latest	Contig	Major	Full	2018-06-10	ASM320475v1	University of Sao Paulo	GCF_003204755.1	identical	https://ftp.ncbi.nlm.nih.gov/genomes/all/GCA/003/204/755/GCA_003204755.1_ASM320475v1	na	na	na	haploid	bacteria	5642229	5642229	59	0	725	725	NCBI	NCBI Prokaryotic Genome Annotation Pipeline (PGAP)	2018-06-04	6065	5740	136	na	#N/A
GCA_003204765.1	PRJNA420811	SAMN09294828	QJQC00000000.1	na	615	615	Serratia marcescens	strain=1299	na	latest	Contig	Major	Full	2018-06-10	ASM320476v1	University of Sao Paulo	GCF_003204765.1	identical	https://ftp.ncbi.nlm.nih.gov/genomes/all/GCA/003/204/765/GCA_003204765.1_ASM320476v1	na	na	na	haploid	bacteria	5346312	5346312	60	0	315	315	NCBI	NCBI Prokaryotic Genome Annotation Pipeline (PGAP)	2018-06-05	5393	5154	135	na	1905-07-04
GCA_003204795.1	PRJNA420811	SAMN09294829	QJQD00000000.1	na	615	615	Serratia marcescens	strain=1707	na	latest	Contig	Major	Full	2018-06-10	ASM320479v1	University of Sao Paulo	GCF_003204795.1	identical	https://ftp.ncbi.nlm.nih.gov/genomes/all/GCA/003/204/795/GCA_003204795.1_ASM320479v1	na	na	na	haploid	bacteria	5275146	5275146	59.5	0	139	139	NCBI	NCBI Prokaryotic Genome Annotation Pipeline (PGAP)	2018-06-05	5205	4947	123	na	#N/A
GCA_003204805.1	PRJNA420811	SAMN09294830	QJQE00000000.1	na	615	615	Serratia marcescens	strain=4116	na	latest	Contig	Major	Full	2018-06-10	ASM320480v1	University of Sao Paulo	GCF_003204805.1	identical	https://ftp.ncbi.nlm.nih.gov/genomes/all/GCA/003/204/805/GCA_003204805.1_ASM320480v1	na	na	na	haploid	bacteria	5173524	5173524	60	0	130	130	NCBI	NCBI Prokaryotic Genome Annotation Pipeline (PGAP)	2018-06-05	5039	4845	110	na	1905-07-06
GCA_003204835.1	PRJNA420811	SAMN09294832	QJQG00000000.1	na	615	615	Serratia marcescens	strain=1056	na	latest	Contig	Major	Full	2018-06-10	ASM320483v1	University of Sao Paulo	GCF_003204835.1	identical	https://ftp.ncbi.nlm.nih.gov/genomes/all/GCA/003/204/835/GCA_003204835.1_ASM320483v1	na	na	na	haploid	bacteria	5665757	5665757	58.5	0	247	247	NCBI	NCBI Prokaryotic Genome Annotation Pipeline (PGAP)	2018-06-05	5703	5382	123	na	#N/A
GCA_003204855.1	PRJNA420811	SAMN09294833	QJQH00000000.1	na	615	615	Serratia marcescens	strain=1703	na	latest	Contig	Major	Full	2018-06-10	ASM320485v1	University of Sao Paulo	GCF_003204855.1	identical	https://ftp.ncbi.nlm.nih.gov/genomes/all/GCA/003/204/855/GCA_003204855.1_ASM320485v1	na	na	na	haploid	bacteria	5715337	5715337	59	0	510	510	NCBI	NCBI Prokaryotic Genome Annotation Pipeline (PGAP)	2018-06-05	5953	5615	139	na	#N/A
GCA_003204865.1	PRJNA420811	SAMN09294834	QJQI00000000.1	na	615	615	Serratia marcescens	strain=2031	na	latest	Contig	Major	Full	2018-06-10	ASM320486v1	University of Sao Paulo	GCF_003204865.1	identical	https://ftp.ncbi.nlm.nih.gov/genomes/all/GCA/003/204/865/GCA_003204865.1_ASM320486v1	na	na	na	haploid	bacteria	5638811	5638811	59	0	556	556	NCBI	NCBI Prokaryotic Genome Annotation Pipeline (PGAP)	2018-06-05	5909	5589	138	na	#N/A
GCA_003204885.1	PRJNA420811	SAMN09294838	QJQM00000000.1	na	615	615	Serratia marcescens	strain=1844	na	latest	Contig	Major	Full	2018-06-10	ASM320488v1	University of Sao Paulo	GCF_003204885.1	identical	https://ftp.ncbi.nlm.nih.gov/genomes/all/GCA/003/204/885/GCA_003204885.1_ASM320488v1	na	na	na	haploid	bacteria	5658096	5658096	59	0	558	558	NCBI	NCBI Prokaryotic Genome Annotation Pipeline (PGAP)	2018-06-05	5898	5566	133	na	#N/A
GCA_003204905.1	PRJNA420811	SAMN09294831	QJQF00000000.1	na	615	615	Serratia marcescens	strain=1673	na	latest	Contig	Major	Full	2018-06-10	ASM320490v1	University of Sao Paulo	GCF_003204905.1	identical	https://ftp.ncbi.nlm.nih.gov/genomes/all/GCA/003/204/905/GCA_003204905.1_ASM320490v1	na	na	na	haploid	bacteria	5276553	5276553	59	0	231	231	NCBI	NCBI Prokaryotic Genome Annotation Pipeline (PGAP)	2018-06-05	5241	4968	124	na	1905-07-05
GCA_003204935.1	PRJNA420811	SAMN09294835	QJQJ00000000.1	na	615	615	Serratia marcescens	strain=2032	na	latest	Contig	Major	Full	2018-06-10	ASM320493v1	University of Sao Paulo	GCF_003204935.1	identical	https://ftp.ncbi.nlm.nih.gov/genomes/all/GCA/003/204/935/GCA_003204935.1_ASM320493v1	na	na	na	haploid	bacteria	5641305	5641305	59	0	185	185	NCBI	NCBI Prokaryotic Genome Annotation Pipeline (PGAP)	2018-06-05	5627	5312	124	na	#N/A
GCA_003204985.1	PRJNA420811	SAMN09294836	QJQK00000000.1	na	615	615	Serratia marcescens	strain=2039	na	latest	Contig	Major	Full	2018-06-10	ASM320498v1	University of Sao Paulo	GCF_003204985.1	identical	https://ftp.ncbi.nlm.nih.gov/genomes/all/GCA/003/204/985/GCA_003204985.1_ASM320498v1	na	na	na	haploid	bacteria	5699626	5699626	58.5	0	640	640	NCBI	NCBI Prokaryotic Genome Annotation Pipeline (PGAP)	2018-06-05	5969	5645	133	na	#N/A
GCA_003204995.1	PRJNA420811	SAMN09294837	QJQL00000000.1	na	615	615	Serratia marcescens	strain=1054	na	latest	Contig	Major	Full	2018-06-10	ASM320499v1	University of Sao Paulo	GCF_003204995.1	identical	https://ftp.ncbi.nlm.nih.gov/genomes/all/GCA/003/204/995/GCA_003204995.1_ASM320499v1	na	na	na	haploid	bacteria	5650205	5650205	59	0	649	649	NCBI	NCBI Prokaryotic Genome Annotation Pipeline (PGAP)	2018-06-05	5982	5654	136	na	1905-07-03
GCA_003206015.1	PRJNA417073	SAMN07976504	PESE00000000.1	na	82996	82996	Serratia plymuthica	strain=4Rx5	na	latest	Contig	Major	Full	2018-06-11	ASM320601v1	EEZ-CSIC	GCF_003206015.1	identical	https://ftp.ncbi.nlm.nih.gov/genomes/all/GCA/003/206/015/GCA_003206015.1_ASM320601v1	na	na	na	haploid	bacteria	5367478	5367478	56	0	20	20	NCBI	NCBI Prokaryotic Genome Annotation Pipeline (PGAP)	2017-11-05	5031	4870	86	na	1905-06-21
GCA_003241435.1	PRJNA376580	SAMN07426535	QFPV00000000.1	na	615	615	Serratia marcescens	na	S2_005_003_R1_35	latest	Contig	Major	Full	2018-06-18	ASM324143v1	None	na	na	https://ftp.ncbi.nlm.nih.gov/genomes/all/GCA/003/241/435/GCA_003241435.1_ASM324143v1	derived from metagenome	na	na	haploid	bacteria	4973011	4973011	60	0	186	186	NCBI	NCBI Prokaryotic Genome Annotation Pipeline (PGAP)	2018-05-14	4813	4637	81	29180750	#N/A
GCA_003284885.1	PRJNA420811	SAMN09294822	QMDQ00000000.1	na	615	615	Serratia marcescens	strain=1510	na	latest	Contig	Major	Full	2018-06-30	ASM328488v1	University of Sao Paulo	GCF_003284885.1	identical	https://ftp.ncbi.nlm.nih.gov/genomes/all/GCA/003/284/885/GCA_003284885.1_ASM328488v1	na	na	na	haploid	bacteria	5403862	5403862	59	0	134	134	NCBI	NCBI Prokaryotic Genome Annotation Pipeline (PGAP)	2018-06-25	5327	5049	120	na	1905-07-04
GCA_003353605.1	PRJNA463054	SAMN09075459	QRAU00000000.1	na	47917	47917	Serratia fonticola	strain=E2309	na	latest	Scaffold	Major	Full	2018-08-02	ASM335360v1	DOE Joint Genome Institute	GCF_003353605.1	identical	https://ftp.ncbi.nlm.nih.gov/genomes/all/GCA/003/353/605/GCA_003353605.1_ASM335360v1	na	na	na	haploid	bacteria	5728813	5727856	54	0	56	56	DOE Joint Genome Institute	Annotation submitted by DOE Joint Genome Institute	2018-08-02	5453	5324	122	na	missing
GCA_003355135.1	PRJNA477367	SAMN09469079	na	na	615	615	Serratia marcescens	strain=N4-5	na	latest	Complete Genome	Major	Full	2018-08-05	ASM335513v1	Federal University of Lavras	GCF_003355135.1	identical	https://ftp.ncbi.nlm.nih.gov/genomes/all/GCA/003/355/135/GCA_003355135.1_ASM335513v1	na	na	na	haploid	bacteria	5085562	5085562	59.5	2	2	2	Federal University of Lavras	Annotation submitted by Federal University of Lavras	2018-08-05	4995	4848	102	na	1995-01-01
GCA_003386805.1	PRJNA439742	SAMN08769576	QTUE00000000.1	na	61651	61651	Serratia ficaria	strain=WS3237	na	latest	Contig	Major	Full	2018-08-14	ASM338680v1	DOE Joint Genome Institute	GCF_003386805.1	identical	https://ftp.ncbi.nlm.nih.gov/genomes/all/GCA/003/386/805/GCA_003386805.1_ASM338680v1	na	na	na	haploid	bacteria	5252641	5252641	60	0	1	1	DOE Joint Genome Institute	Annotation submitted by DOE Joint Genome Institute	2018-08-14	4961	4748	148	na	missing
GCA_003400385.1	PRJNA436373	SAMN08623838	PXJN00000000.1	na	615	615	Serratia marcescens	strain=CRE94	na	latest	Contig	Major	Full	2018-08-16	ASM340038v1	Stanford Healthcare	GCF_003400385.1	identical	https://ftp.ncbi.nlm.nih.gov/genomes/all/GCA/003/400/385/GCA_003400385.1_ASM340038v1	na	na	na	haploid	bacteria	5505181	5505181	59	0	1648	1648	Stanford Healthcare	Annotation submitted by Stanford Healthcare	2018-08-16	0	0	0	na	#N/A
GCA_003400545.1	PRJNA436373	SAMN08623831	PXJU00000000.1	na	615	615	Serratia marcescens	strain=CRE78	na	latest	Contig	Major	Full	2018-08-16	ASM340054v1	Stanford Healthcare	GCF_003400545.1	identical	https://ftp.ncbi.nlm.nih.gov/genomes/all/GCA/003/400/545/GCA_003400545.1_ASM340054v1	na	na	na	haploid	bacteria	5432720	5432720	59	0	706	706	Stanford Healthcare	Annotation submitted by Stanford Healthcare	2018-08-16	0	0	0	na	#N/A
GCA_003400615.1	PRJNA436373	SAMN08623826	PXJZ00000000.1	na	615	615	Serratia marcescens	strain=CRE72	na	latest	Contig	Major	Full	2018-08-16	ASM340061v1	Stanford Healthcare	GCF_003400615.1	identical	https://ftp.ncbi.nlm.nih.gov/genomes/all/GCA/003/400/615/GCA_003400615.1_ASM340061v1	na	na	na	haploid	bacteria	5194054	5194054	59.5	0	502	502	Stanford Healthcare	Annotation submitted by Stanford Healthcare	2018-08-16	0	0	0	na	2016-08-26
GCA_003400635.1	PRJNA436373	SAMN08623820	PXKF00000000.1	na	615	615	Serratia marcescens	strain=CRE49	na	latest	Contig	Major	Full	2018-08-16	ASM340063v1	Stanford Healthcare	na	na	https://ftp.ncbi.nlm.nih.gov/genomes/all/GCA/003/400/635/GCA_003400635.1_ASM340063v1	contaminated; abnormal gene to sequence ratio; fragmented assembly	na	na	haploid	bacteria	5742713	5742713	58.5	0	2378	2378	Stanford Healthcare	Annotation submitted by Stanford Healthcare	2018-08-16	0	0	0	na	#N/A
GCA_003401215.1	PRJNA436373	SAMN08623818	PXKH00000000.1	na	615	615	Serratia marcescens	strain=CRE44	na	latest	Contig	Major	Full	2018-08-16	ASM340121v1	Stanford Healthcare	GCF_003401215.1	identical	https://ftp.ncbi.nlm.nih.gov/genomes/all/GCA/003/401/215/GCA_003401215.1_ASM340121v1	na	na	na	haploid	bacteria	5350423	5350423	59.5	0	987	987	Stanford Healthcare	Annotation submitted by Stanford Healthcare	2018-08-16	0	0	0	na	#N/A
GCA_003402775.1	PRJNA436373	SAMN08623809	PXKQ00000000.1	na	615	615	Serratia marcescens	strain=CRE35	na	latest	Contig	Major	Full	2018-08-16	ASM340277v1	Stanford Healthcare	GCF_003402775.1	identical	https://ftp.ncbi.nlm.nih.gov/genomes/all/GCA/003/402/775/GCA_003402775.1_ASM340277v1	contaminated	na	na	haploid	bacteria	5520845	5520845	59.5	0	1558	1558	Stanford Healthcare	Annotation submitted by Stanford Healthcare	2018-08-17	0	0	0	na	#N/A
GCA_003425745.1	PRJNA396530	SAMN07427768	NPKU00000000.1	na	615	615	Serratia marcescens	strain=163	na	latest	Contig	Major	Full	2018-08-23	ASM342574v1	Universite Paris Sud	GCF_003425745.1	identical	https://ftp.ncbi.nlm.nih.gov/genomes/all/GCA/003/425/745/GCA_003425745.1_ASM342574v1	na	na	na	haploid	bacteria	5134970	5134970	59.5	0	67	67	NCBI	NCBI Prokaryotic Genome Annotation Pipeline (PGAP)	2017-08-04	4885	4735	75	na	1905-07-08
GCA_003428265.1	PRJNA484649	SAMN09767465	QVOI00000000.1	na	615	615	Serratia marcescens	strain=KCTC 42172	na	latest	Contig	Major	Full	2018-08-25	ASM342826v1	ChunLab	GCF_003428265.1	identical	https://ftp.ncbi.nlm.nih.gov/genomes/all/GCA/003/428/265/GCA_003428265.1_ASM342826v1	na	na	na	haploid	bacteria	5068642	5068642	59.5	0	36	36	NCBI	NCBI Prokaryotic Genome Annotation Pipeline (PGAP)	2018-08-20	4887	4719	115	na	not available
GCA_003484665.1	PRJNA417962	SAMN08020290	DNBG00000000.1	na	615	615	Serratia marcescens	na	UBA11278	latest	Scaffold	Major	Full	2018-09-06	ASM348466v1	University of Queensland	na	na	https://ftp.ncbi.nlm.nih.gov/genomes/all/GCA/003/484/665/GCA_003484665.1_ASM348466v1	derived from metagenome	na	na	haploid	bacteria	4348463	4339875	59.5	0	361	361	NCBI	NCBI Prokaryotic Genome Annotation Pipeline (PGAP)	2018-04-19	4505	4260	54	30148503	#N/A
GCA_003516165.1	PRJNA438529	SAMN08720168	na	representative genome	615	615	Serratia marcescens	strain=KS10	na	latest	Chromosome	Major	Full	2018-09-10	ASM351616v1	Texas A&M - Corpus Christi	GCF_003516165.1	identical	https://ftp.ncbi.nlm.nih.gov/genomes/all/GCA/003/516/165/GCA_003516165.1_ASM351616v1	na	na	na	haploid	bacteria	5238537	5238337	59.5	2	2	2	NCBI	NCBI Prokaryotic Genome Annotation Pipeline (PGAP)	2018-03-16	5032	4857	131	na	2006-08-07
GCA_003516185.1	PRJNA438529	SAMN08720156	na	na	615	615	Serratia marcescens	strain=EL1	na	latest	Chromosome	Major	Full	2018-09-10	ASM351618v1	Texas A&M - Corpus Christi	GCF_003516185.1	identical	https://ftp.ncbi.nlm.nih.gov/genomes/all/GCA/003/516/185/GCA_003516185.1_ASM351618v1	na	na	na	haploid	bacteria	5240788	5240588	59.5	2	2	2	NCBI	NCBI Prokaryotic Genome Annotation Pipeline (PGAP)	2018-03-16	5038	4862	128	na	2002-06-29
GCA_003524615.1	PRJNA417962	SAMN08020472	DQHL00000000.1	na	614	614	Serratia liquefaciens	na	UBA11301	latest	Scaffold	Major	Full	2018-09-10	ASM352461v1	University of Queensland	na	na	https://ftp.ncbi.nlm.nih.gov/genomes/all/GCA/003/524/615/GCA_003524615.1_ASM352461v1	derived from metagenome	na	na	haploid	bacteria	5056546	5055763	55.5	0	42	42	NCBI	NCBI Prokaryotic Genome Annotation Pipeline (PGAP)	2018-05-11	4724	4606	53	30148503	#N/A
GCA_003530495.1	PRJNA417962	SAMN08020082	DPSM00000000.1	na	82995	82995	Serratia grimesii	na	UBA11264	latest	Scaffold	Major	Full	2018-09-10	ASM353049v1	University of Queensland	GCF_003530495.1	identical	https://ftp.ncbi.nlm.nih.gov/genomes/all/GCA/003/530/495/GCA_003530495.1_ASM353049v1	derived from metagenome	na	na	haploid	bacteria	5154353	5154118	53	0	31	31	NCBI	NCBI Prokaryotic Genome Annotation Pipeline (PGAP)	2018-05-08	4879	4740	65	30148503	not applicable
GCA_003540595.1	PRJNA417962	SAMN08019950	DPNH00000000.1	na	616	616	Serratia sp. (in: enterobacteria)	na	UBA10706	latest	Scaffold	Major	Full	2018-09-10	ASM354059v1	University of Queensland	na	na	https://ftp.ncbi.nlm.nih.gov/genomes/all/GCA/003/540/595/GCA_003540595.1_ASM354059v1	annotation fails MAG completeness check; derived from metagenome	na	na	haploid	bacteria	4591032	4590527	55.5	0	48	48	NCBI	NCBI Prokaryotic Genome Annotation Pipeline (PGAP)	2018-05-08	4266	4168	44	30148503	#N/A
GCA_003576035.1	PRJNA484650	SAMN09767466	QVOO00000000.1	na	618	618	Serratia odorifera	strain=KCTC 2937	na	latest	Contig	Major	Full	2018-09-19	ASM357603v1	ChunLab	GCF_003576035.1	identical	https://ftp.ncbi.nlm.nih.gov/genomes/all/GCA/003/576/035/GCA_003576035.1_ASM357603v1	na	na	na	haploid	bacteria	5173080	5173080	56	0	143	143	NCBI	NCBI Prokaryotic Genome Annotation Pipeline (PGAP)	2018-08-30	5053	4823	109	na	not available
GCA_003591175.1	PRJNA491277	SAMN10068376	QYYG00000000.1	na	2338073	2338073	Serratia inhibens	strain=S40	na	latest	Scaffold	Major	Full	2018-09-24	ASM359117v1	University of Copenhagen	GCF_003591175.1	identical	https://ftp.ncbi.nlm.nih.gov/genomes/all/GCA/003/591/175/GCA_003591175.1_ASM359117v1	na	assembly from type material	na	haploid	bacteria	5383735	5383302	56	0	29	29	NCBI	NCBI Prokaryotic Genome Annotation Pipeline (PGAP)	2018-09-17	5107	4875	106	na	1905-07-08
GCA_003591985.1	PRJNA400773	SAMN07573035	NTIW00000000.1	na	615	615	Serratia marcescens	strain=RCE05_sm	na	latest	Contig	Major	Full	2018-09-24	ASM359198v1	RCPCM	GCF_003591985.1	identical	https://ftp.ncbi.nlm.nih.gov/genomes/all/GCA/003/591/985/GCA_003591985.1_ASM359198v1	annotation fails completeness check; many frameshifted proteins	na	na	haploid	bacteria	5113845	5113845	60	0	116	116	NCBI	NCBI Prokaryotic Genome Annotation Pipeline (PGAP)	2017-09-11	4956	2945	91	na	#N/A
GCA_003602305.1	PRJNA489566	SAMN10077436	QZVX00000000.1	na	615	615	Serratia marcescens	strain=4F-69	na	latest	Scaffold	Major	Full	2018-10-01	ASM360230v1	IRYCIS	GCF_003602305.1	identical	https://ftp.ncbi.nlm.nih.gov/genomes/all/GCA/003/602/305/GCA_003602305.1_ASM360230v1	na	na	na	haploid	bacteria	5035259	5034865	60	0	22	22	NCBI	NCBI Prokaryotic Genome Annotation Pipeline (PGAP)	2018-09-24	4740	4582	90	na	1970-11-04
GCA_003605765.1	PRJNA489566	SAMN10036367	QYRV00000000.1	na	615	615	Serratia marcescens	strain=O7-16	na	latest	Scaffold	Major	Full	2018-10-02	ASM360576v1	IRYCIS	GCF_003605765.1	identical	https://ftp.ncbi.nlm.nih.gov/genomes/all/GCA/003/605/765/GCA_003605765.1_ASM360576v1	na	na	na	haploid	bacteria	5126714	5126323	60	0	21	21	NCBI	NCBI Prokaryotic Genome Annotation Pipeline (PGAP)	2018-09-17	4885	4748	86	31112570	2016-11-21
GCA_003605795.1	PRJNA489566	SAMN10077187	QYSB00000000.1	na	615	615	Serratia marcescens	strain=O11-16	na	latest	Scaffold	Major	Full	2018-10-02	ASM360579v1	IRYCIS	GCF_003605795.1	identical	https://ftp.ncbi.nlm.nih.gov/genomes/all/GCA/003/605/795/GCA_003605795.1_ASM360579v1	na	na	na	haploid	bacteria	5058029	5057648	60	0	23	23	NCBI	NCBI Prokaryotic Genome Annotation Pipeline (PGAP)	2018-09-17	4788	4649	90	31112570	2016-12-09
GCA_003626775.1	PRJNA489566	SAMN10077437	RAIC00000000.1	na	615	615	Serratia marcescens	strain=6F-69	na	latest	Scaffold	Major	Full	2018-10-07	ASM362677v1	IRYCIS	GCF_003626775.1	identical	https://ftp.ncbi.nlm.nih.gov/genomes/all/GCA/003/626/775/GCA_003626775.1_ASM362677v1	annotation fails completeness check	na	na	haploid	bacteria	4576336	4576127	60	0	22	22	NCBI	NCBI Prokaryotic Genome Annotation Pipeline (PGAP)	2018-10-01	4312	4178	72	na	#N/A
GCA_003634415.1	PRJNA442736	SAMN08775337	RBLL00000000.1	na	82996	82996	Serratia plymuthica	strain=WS3236	na	latest	Contig	Major	Full	2018-10-11	ASM363441v1	DOE Joint Genome Institute	GCF_003634415.1	identical	https://ftp.ncbi.nlm.nih.gov/genomes/all/GCA/003/634/415/GCA_003634415.1_ASM363441v1	na	na	na	haploid	bacteria	5349225	5349225	56	0	1	1	DOE Joint Genome Institute	Annotation submitted by DOE Joint Genome Institute	2018-10-11	5064	4833	148	na	missing
GCA_003641105.1	PRJNA493633	SAMN10139427	na	na	2447890	2447890	Serratia sp. 1D1416	strain=1D1416	na	latest	Complete Genome	Major	Full	2018-10-15	ASM364110v1	USDA-ARS	GCF_003641105.1	identical	https://ftp.ncbi.nlm.nih.gov/genomes/all/GCA/003/641/105/GCA_003641105.1_ASM364110v1	na	na	na	haploid	bacteria	5552047	5552047	59.5	1	1	1	USDA-ARS	Annotation submitted by USDA-ARS	2018-10-15	0	0	0	na	#N/A
GCA_003666885.1	PRJNA401420	SAMN07604694	NTFJ00000000.1	na	615	615	Serratia marcescens	strain=Mex-1	na	latest	Contig	Major	Full	2018-10-18	ASM366688v1	Universite Paris Sud	GCF_003666885.1	identical	https://ftp.ncbi.nlm.nih.gov/genomes/all/GCA/003/666/885/GCA_003666885.1_ASM366688v1	na	na	na	haploid	bacteria	5156703	5156703	60	0	87	87	NCBI	NCBI Prokaryotic Genome Annotation Pipeline (PGAP)	2017-09-06	4912	4758	70	na	1905-06-29
GCA_003666905.1	PRJNA401420	SAMN07604691	NTFM00000000.1	na	615	615	Serratia marcescens	strain=CHE4	na	latest	Contig	Major	Full	2018-10-18	ASM366690v1	Universite Paris Sud	GCF_003666905.1	identical	https://ftp.ncbi.nlm.nih.gov/genomes/all/GCA/003/666/905/GCA_003666905.1_ASM366690v1	na	na	na	haploid	bacteria	5401193	5401193	59.5	0	120	120	NCBI	NCBI Prokaryotic Genome Annotation Pipeline (PGAP)	2017-09-06	5230	5057	62	na	1905-06-26
GCA_003666915.1	PRJNA401420	SAMN07604692	NTFL00000000.1	na	615	615	Serratia marcescens	strain=AW	na	latest	Contig	Major	Full	2018-10-18	ASM366691v1	Universite Paris Sud	GCF_003666915.1	identical	https://ftp.ncbi.nlm.nih.gov/genomes/all/GCA/003/666/915/GCA_003666915.1_ASM366691v1	na	na	na	haploid	bacteria	5171918	5171918	60	0	169	169	NCBI	NCBI Prokaryotic Genome Annotation Pipeline (PGAP)	2017-09-06	4949	4763	64	na	1905-06-28
GCA_003666945.1	PRJNA401420	SAMN07604690	NTFN00000000.1	na	615	615	Serratia marcescens	strain=S8	na	latest	Contig	Major	Full	2018-10-18	ASM366694v1	Universite Paris Sud	GCF_003666945.1	identical	https://ftp.ncbi.nlm.nih.gov/genomes/all/GCA/003/666/945/GCA_003666945.1_ASM366694v1	na	na	na	haploid	bacteria	5199934	5199934	60	0	142	142	NCBI	NCBI Prokaryotic Genome Annotation Pipeline (PGAP)	2017-09-06	4982	4814	68	na	1905-06-04
GCA_003666955.1	PRJNA401420	SAMN07604693	NTFK00000000.1	na	615	615	Serratia marcescens	strain=USA-1	na	latest	Contig	Major	Full	2018-10-18	ASM366695v1	Universite Paris Sud	GCF_003666955.1	identical	https://ftp.ncbi.nlm.nih.gov/genomes/all/GCA/003/666/955/GCA_003666955.1_ASM366695v1	na	na	na	haploid	bacteria	5116719	5116719	60	0	144	144	NCBI	NCBI Prokaryotic Genome Annotation Pipeline (PGAP)	2017-09-06	4896	4739	70	na	1905-07-04
GCA_003666965.1	PRJNA401420	SAMN07604689	NTFO00000000.1	na	615	615	Serratia marcescens	strain=S6	na	latest	Contig	Major	Full	2018-10-18	ASM366696v1	Universite Paris Sud	GCF_003666965.1	identical	https://ftp.ncbi.nlm.nih.gov/genomes/all/GCA/003/666/965/GCA_003666965.1_ASM366696v1	na	na	na	haploid	bacteria	5191113	5191113	60	0	187	187	NCBI	NCBI Prokaryotic Genome Annotation Pipeline (PGAP)	2017-09-06	5011	4812	81	na	1905-06-04
GCA_003668775.1	PRJNA495034	SAMN10216109	na	na	2448483	2448483	Serratia sp. 3ACOL1	na	3ACOL1	latest	Complete Genome	Major	Full	2018-10-22	ASM366877v1	Norwegian University of Life Sciences	GCF_003668775.1	identical	https://ftp.ncbi.nlm.nih.gov/genomes/all/GCA/003/668/775/GCA_003668775.1_ASM366877v1	na	na	na	haploid	bacteria	5876609	5876609	54	1	1	1	NCBI	NCBI Prokaryotic Genome Annotation Pipeline (PGAP)	2018-10-15	5321	5018	109	na	#N/A
GCA_003691565.1	PRJNA495034	SAMN10217871	na	na	2482769	2482769	Serratia sp. P2ACOL2	strain=P2ACOL2	na	latest	Complete Genome	Major	Full	2018-10-29	ASM369156v1	Norwegian University of Life Sciences	GCF_003691565.1	identical	https://ftp.ncbi.nlm.nih.gov/genomes/all/GCA/003/691/565/GCA_003691565.1_ASM369156v1	na	na	na	haploid	bacteria	5590417	5590417	55.5	1	1	1	NCBI	NCBI Prokaryotic Genome Annotation Pipeline (PGAP)	2018-10-23	5351	5088	127	na	#N/A
GCA_003699145.1	PRJNA292453	SAMN03976488	RBOX00000000.1	na	82996	82996	Serratia plymuthica	strain=ICMP 9395	na	latest	Scaffold	Major	Full	2018-10-30	ASM369914v1	University of Toronto	GCF_003699145.1	identical	https://ftp.ncbi.nlm.nih.gov/genomes/all/GCA/003/699/145/GCA_003699145.1_ASM369914v1	na	na	na	haploid	bacteria	5194007	5193757	56.5	0	221	221	University of Toronto	Annotation submitted by University of Toronto	2018-10-30	4031	4031	0	na	#N/A
GCA_003703735.1	PRJNA489566	SAMN10077521	RAID00000000.1	na	615	615	Serratia marcescens	strain=15F-69	na	latest	Scaffold	Major	Full	2018-10-30	ASM370373v1	IRYCIS	GCF_003703735.1	identical	https://ftp.ncbi.nlm.nih.gov/genomes/all/GCA/003/703/735/GCA_003703735.1_ASM370373v1	na	na	na	haploid	bacteria	5239974	5239778	60	0	23	23	NCBI	NCBI Prokaryotic Genome Annotation Pipeline (PGAP)	2018-09-26	4938	4774	98	na	#N/A
GCA_003719595.1	PRJNA503080	SAMN10351671	na	na	2485839	2485839	Serratia sp. LS-1	strain=LS-1	na	latest	Complete Genome	Major	Full	2018-11-10	ASM371959v1	Jiangxi Academy of Science	GCF_003719595.1	identical	https://ftp.ncbi.nlm.nih.gov/genomes/all/GCA/003/719/595/GCA_003719595.1_ASM371959v1	na	na	na	haploid	bacteria	5129267	5129267	59.5	1	1	1	NCBI	NCBI Prokaryotic Genome Annotation Pipeline (PGAP)	2018-11-02	4889	4716	120	na	#N/A
GCA_003812745.1	PRJNA231221	SAMN10163200	na	na	2420306	2420306	Serratia sp. FDAARGOS_506	strain=FDAARGOS_506	na	latest	Complete Genome	Major	Full	2018-11-21	ASM381274v1	US Food and Drug Administration	GCF_003812745.1	identical	https://ftp.ncbi.nlm.nih.gov/genomes/all/GCA/003/812/745/GCA_003812745.1_ASM381274v1	na	na	na	haploid	bacteria	4862745	4862745	59.5	2	2	2	NCBI	NCBI Prokaryotic Genome Annotation Pipeline (PGAP)	2018-11-14	4659	4491	124	na	#N/A
GCA_003935125.1	PRJNA497126	SAMN10249194	RHPV00000000.1	na	615	615	Serratia marcescens	strain=SM_196	na	latest	Scaffold	Major	Full	2018-12-11	ASM393512v1	Washington University in St. Louis School of Medicine	GCF_003935125.1	identical	https://ftp.ncbi.nlm.nih.gov/genomes/all/GCA/003/935/125/GCA_003935125.1_ASM393512v1	na	na	na	haploid	bacteria	5259671	5259275	60	0	40	40	NCBI	NCBI Prokaryotic Genome Annotation Pipeline (PGAP)	2018-11-09	5004	4830	95	na	2016-04-01
GCA_003935135.1	PRJNA497126	SAMN10249099	RHPR00000000.1	na	615	615	Serratia marcescens	strain=SM_321	na	latest	Scaffold	Major	Full	2018-12-11	ASM393513v1	Washington University in St. Louis School of Medicine	GCF_003935135.1	identical	https://ftp.ncbi.nlm.nih.gov/genomes/all/GCA/003/935/135/GCA_003935135.1_ASM393513v1	na	na	na	haploid	bacteria	5264064	5263736	60	0	57	57	NCBI	NCBI Prokaryotic Genome Annotation Pipeline (PGAP)	2018-11-09	5017	4819	91	na	2016-04-01
GCA_003935145.1	PRJNA497126	SAMN10249125	RHPQ00000000.1	na	615	615	Serratia marcescens	strain=SM_362	na	latest	Scaffold	Major	Full	2018-12-11	ASM393514v1	Washington University in St. Louis School of Medicine	GCF_003935145.1	identical	https://ftp.ncbi.nlm.nih.gov/genomes/all/GCA/003/935/145/GCA_003935145.1_ASM393514v1	na	na	na	haploid	bacteria	5197284	5197165	60	0	30	30	NCBI	NCBI Prokaryotic Genome Annotation Pipeline (PGAP)	2018-11-09	4924	4754	88	na	2016-07-01
GCA_003935225.1	PRJNA497126	SAMN10248959	RHQA00000000.1	na	615	615	Serratia marcescens	strain=SM_153	na	latest	Scaffold	Major	Full	2018-12-11	ASM393522v1	Washington University in St. Louis School of Medicine	GCF_003935225.1	identical	https://ftp.ncbi.nlm.nih.gov/genomes/all/GCA/003/935/225/GCA_003935225.1_ASM393522v1	na	na	na	haploid	bacteria	5254689	5254571	60	0	41	41	NCBI	NCBI Prokaryotic Genome Annotation Pipeline (PGAP)	2018-11-09	4996	4825	91	na	2016-01-01
GCA_003935235.1	PRJNA497126	SAMN10249012	RHQC00000000.1	na	615	615	Serratia marcescens	strain=SM_079	na	latest	Scaffold	Major	Full	2018-12-11	ASM393523v1	Washington University in St. Louis School of Medicine	GCF_003935235.1	identical	https://ftp.ncbi.nlm.nih.gov/genomes/all/GCA/003/935/235/GCA_003935235.1_ASM393523v1	na	na	na	haploid	bacteria	5258263	5257527	60	0	51	51	NCBI	NCBI Prokaryotic Genome Annotation Pipeline (PGAP)	2018-11-09	5000	4841	82	na	2016-01-01
GCA_003935245.1	PRJNA497126	SAMN10249136	RHQD00000000.1	na	615	615	Serratia marcescens	strain=SM_076	na	latest	Scaffold	Major	Full	2018-12-11	ASM393524v1	Washington University in St. Louis School of Medicine	GCF_003935245.1	identical	https://ftp.ncbi.nlm.nih.gov/genomes/all/GCA/003/935/245/GCA_003935245.1_ASM393524v1	na	na	na	haploid	bacteria	5259416	5258651	60	0	43	43	NCBI	NCBI Prokaryotic Genome Annotation Pipeline (PGAP)	2018-11-09	5005	4830	92	na	2016-01-01
GCA_003935265.1	PRJNA497126	SAMN10249220	RHPX00000000.1	na	615	615	Serratia marcescens	strain=SM_188	na	latest	Scaffold	Major	Full	2018-12-11	ASM393526v1	Washington University in St. Louis School of Medicine	GCF_003935265.1	identical	https://ftp.ncbi.nlm.nih.gov/genomes/all/GCA/003/935/265/GCA_003935265.1_ASM393526v1	na	na	na	haploid	bacteria	5262500	5261715	60	0	42	42	NCBI	NCBI Prokaryotic Genome Annotation Pipeline (PGAP)	2018-11-09	5002	4827	92	na	2016-03-01
GCA_003935355.1	PRJNA497126	SAMN10249042	RHQH00000000.1	na	615	615	Serratia marcescens	strain=SM_045	na	latest	Scaffold	Major	Full	2018-12-11	ASM393535v1	Washington University in St. Louis School of Medicine	GCF_003935355.1	identical	https://ftp.ncbi.nlm.nih.gov/genomes/all/GCA/003/935/355/GCA_003935355.1_ASM393535v1	na	na	na	haploid	bacteria	5189727	5189333	60	0	35	35	NCBI	NCBI Prokaryotic Genome Annotation Pipeline (PGAP)	2018-11-09	4923	4750	95	na	2016-02-01
GCA_003935635.1	PRJNA497126	SAMN10249111	RHQI00000000.1	na	615	615	Serratia marcescens	strain=SM_037	na	latest	Scaffold	Major	Full	2018-12-11	ASM393563v1	Washington University in St. Louis School of Medicine	GCF_003935635.1	identical	https://ftp.ncbi.nlm.nih.gov/genomes/all/GCA/003/935/635/GCA_003935635.1_ASM393563v1	na	na	na	haploid	bacteria	5177448	5176806	60	0	107	107	NCBI	NCBI Prokaryotic Genome Annotation Pipeline (PGAP)	2018-11-09	4921	4757	85	na	2016-02-01
GCA_003935755.1	PRJNA497126	SAMN10249048	RHPU00000000.1	na	615	615	Serratia marcescens	strain=SM_204	na	latest	Scaffold	Major	Full	2018-12-11	ASM393575v1	Washington University in St. Louis School of Medicine	GCF_003935755.1	identical	https://ftp.ncbi.nlm.nih.gov/genomes/all/GCA/003/935/755/GCA_003935755.1_ASM393575v1	na	na	na	haploid	bacteria	5259951	5259077	60	0	38	38	NCBI	NCBI Prokaryotic Genome Annotation Pipeline (PGAP)	2018-11-09	5005	4832	94	na	2016-01-01
GCA_003935775.1	PRJNA497126	SAMN10248977	RHPW00000000.1	na	615	615	Serratia marcescens	strain=SM_190	na	latest	Scaffold	Major	Full	2018-12-11	ASM393577v1	Washington University in St. Louis School of Medicine	GCF_003935775.1	identical	https://ftp.ncbi.nlm.nih.gov/genomes/all/GCA/003/935/775/GCA_003935775.1_ASM393577v1	na	na	na	haploid	bacteria	5262715	5261955	60	0	42	42	NCBI	NCBI Prokaryotic Genome Annotation Pipeline (PGAP)	2018-11-09	5008	4831	94	na	2016-03-01
GCA_003935805.1	PRJNA497126	SAMN10249183	RHPY00000000.1	na	615	615	Serratia marcescens	strain=SM_164	na	latest	Scaffold	Major	Full	2018-12-11	ASM393580v1	Washington University in St. Louis School of Medicine	GCF_003935805.1	identical	https://ftp.ncbi.nlm.nih.gov/genomes/all/GCA/003/935/805/GCA_003935805.1_ASM393580v1	na	na	na	haploid	bacteria	5271085	5270888	59.5	0	33	33	NCBI	NCBI Prokaryotic Genome Annotation Pipeline (PGAP)	2018-11-09	5010	4833	91	na	2016-02-01
GCA_003935875.1	PRJNA497126	SAMN10249133	RHQB00000000.1	na	615	615	Serratia marcescens	strain=SM_090	na	latest	Scaffold	Major	Full	2018-12-11	ASM393587v1	Washington University in St. Louis School of Medicine	GCF_003935875.1	identical	https://ftp.ncbi.nlm.nih.gov/genomes/all/GCA/003/935/875/GCA_003935875.1_ASM393587v1	na	na	na	haploid	bacteria	5257959	5256986	60	0	55	55	NCBI	NCBI Prokaryotic Genome Annotation Pipeline (PGAP)	2018-11-09	4997	4830	88	na	2016-02-01
GCA_003957865.1	PRJNA494152	SAMN10149539	RCDM00000000.1	na	615	615	Serratia marcescens	strain=WWI31	na	latest	Contig	Major	Full	2018-12-21	ASM395786v1	Texas A&M - Corpus Christi	GCF_003957865.1	identical	https://ftp.ncbi.nlm.nih.gov/genomes/all/GCA/003/957/865/GCA_003957865.1_ASM395786v1	na	na	na	haploid	bacteria	5127259	5127259	60	0	324	324	NCBI	NCBI Prokaryotic Genome Annotation Pipeline (PGAP)	2018-10-09	5151	4978	99	na	2006-08-07
GCA_003957875.1	PRJNA494152	SAMN10518498	RWJO00000000.1	na	911022	615	Serratia marcescens subsp. marcescens ATCC 13880	strain=ATCC 13880	na	latest	Contig	Major	Full	2018-12-21	ASM395787v1	Texas A&M - Corpus Christi	GCF_003957875.1	identical	https://ftp.ncbi.nlm.nih.gov/genomes/all/GCA/003/957/875/GCA_003957875.1_ASM395787v1	na	assembly from type material	na	haploid	bacteria	5044366	5044366	59.5	0	661	661	NCBI	NCBI Prokaryotic Genome Annotation Pipeline (PGAP)	2018-12-10	5339	5240	33	na	#N/A
GCA_003957915.1	PRJNA494152	SAMN10149540	RCDL00000000.1	na	615	615	Serratia marcescens	strain=PDL100	na	latest	Contig	Major	Full	2018-12-21	ASM395791v1	Texas A&M - Corpus Christi	GCF_003957915.1	identical	https://ftp.ncbi.nlm.nih.gov/genomes/all/GCA/003/957/915/GCA_003957915.1_ASM395791v1	na	na	na	haploid	bacteria	4963330	4963330	59	0	494	494	NCBI	NCBI Prokaryotic Genome Annotation Pipeline (PGAP)	2018-10-09	5224	5061	95	na	1905-06-21
GCA_003957935.1	PRJNA494152	SAMN10149538	RCDN00000000.1	na	615	615	Serratia marcescens	strain=KS65	na	latest	Contig	Major	Full	2018-12-21	ASM395793v1	Texas A&M - Corpus Christi	GCF_003957935.1	identical	https://ftp.ncbi.nlm.nih.gov/genomes/all/GCA/003/957/935/GCA_003957935.1_ASM395793v1	na	na	na	haploid	bacteria	5211114	5211114	59.5	0	301	301	NCBI	NCBI Prokaryotic Genome Annotation Pipeline (PGAP)	2018-10-09	5211	5072	86	na	#N/A
GCA_003957945.1	PRJNA494152	SAMN10149536	RCDP00000000.1	na	615	615	Serratia marcescens	strain=KS40	na	latest	Contig	Major	Full	2018-12-21	ASM395794v1	Texas A&M - Corpus Christi	GCF_003957945.1	identical	https://ftp.ncbi.nlm.nih.gov/genomes/all/GCA/003/957/945/GCA_003957945.1_ASM395794v1	na	na	na	haploid	bacteria	5226754	5226754	59.5	0	468	468	NCBI	NCBI Prokaryotic Genome Annotation Pipeline (PGAP)	2018-10-09	5360	5257	53	na	#N/A
GCA_003957975.1	PRJNA494152	SAMN10149535	RCDQ00000000.1	na	615	615	Serratia marcescens	strain=KS25	na	latest	Contig	Major	Full	2018-12-21	ASM395797v1	Texas A&M - Corpus Christi	GCF_003957975.1	identical	https://ftp.ncbi.nlm.nih.gov/genomes/all/GCA/003/957/975/GCA_003957975.1_ASM395797v1	na	na	na	haploid	bacteria	5207877	5207877	59.5	0	213	213	NCBI	NCBI Prokaryotic Genome Annotation Pipeline (PGAP)	2018-10-09	5157	5013	94	na	2006-08-07
GCA_003957985.1	PRJNA494152	SAMN10149534	RCDR00000000.1	na	615	615	Serratia marcescens	strain=KS23	na	latest	Contig	Major	Full	2018-12-21	ASM395798v1	Texas A&M - Corpus Christi	GCF_003957985.1	identical	https://ftp.ncbi.nlm.nih.gov/genomes/all/GCA/003/957/985/GCA_003957985.1_ASM395798v1	na	na	na	haploid	bacteria	5269202	5269202	59.5	0	194	194	NCBI	NCBI Prokaryotic Genome Annotation Pipeline (PGAP)	2018-10-09	5190	4994	106	na	#N/A
GCA_003958045.1	PRJNA494152	SAMN10149532	RCDT00000000.1	na	615	615	Serratia marcescens	strain=KS12	na	latest	Contig	Major	Full	2018-12-21	ASM395804v1	Texas A&M - Corpus Christi	GCF_003958045.1	identical	https://ftp.ncbi.nlm.nih.gov/genomes/all/GCA/003/958/045/GCA_003958045.1_ASM395804v1	na	na	na	haploid	bacteria	5312456	5312456	59.5	0	299	299	NCBI	NCBI Prokaryotic Genome Annotation Pipeline (PGAP)	2018-10-09	5407	5252	104	na	#N/A
GCA_003958065.1	PRJNA494152	SAMN10149531	RCDU00000000.1	na	615	615	Serratia marcescens	strain=KS9	na	latest	Contig	Major	Full	2018-12-21	ASM395806v1	Texas A&M - Corpus Christi	GCF_003958065.1	identical	https://ftp.ncbi.nlm.nih.gov/genomes/all/GCA/003/958/065/GCA_003958065.1_ASM395806v1	na	na	na	haploid	bacteria	5165327	5165327	59.5	0	372	372	NCBI	NCBI Prokaryotic Genome Annotation Pipeline (PGAP)	2018-10-09	5267	5118	92	na	#N/A
GCA_003958075.1	PRJNA494152	SAMN10149527	RCDY00000000.1	na	615	615	Serratia marcescens	strain=EL121	na	latest	Contig	Major	Full	2018-12-21	ASM395807v1	Texas A&M - Corpus Christi	GCF_003958075.1	identical	https://ftp.ncbi.nlm.nih.gov/genomes/all/GCA/003/958/075/GCA_003958075.1_ASM395807v1	na	na	na	haploid	bacteria	5224848	5224848	59.5	0	497	497	NCBI	NCBI Prokaryotic Genome Annotation Pipeline (PGAP)	2018-10-09	5486	5310	97	na	#N/A
GCA_003958085.1	PRJNA494152	SAMN10149529	RCDW00000000.1	na	615	615	Serratia marcescens	strain=KS1	na	latest	Contig	Major	Full	2018-12-21	ASM395808v1	Texas A&M - Corpus Christi	GCF_003958085.1	identical	https://ftp.ncbi.nlm.nih.gov/genomes/all/GCA/003/958/085/GCA_003958085.1_ASM395808v1	na	na	na	haploid	bacteria	5176180	5176180	59.5	0	509	509	NCBI	NCBI Prokaryotic Genome Annotation Pipeline (PGAP)	2018-10-09	5325	5241	34	na	#N/A
GCA_003958095.1	PRJNA494152	SAMN10149526	RCDZ00000000.1	na	615	615	Serratia marcescens	strain=EL120	na	latest	Contig	Major	Full	2018-12-21	ASM395809v1	Texas A&M - Corpus Christi	GCF_003958095.1	identical	https://ftp.ncbi.nlm.nih.gov/genomes/all/GCA/003/958/095/GCA_003958095.1_ASM395809v1	na	na	na	haploid	bacteria	5228290	5228290	59.5	0	522	522	NCBI	NCBI Prokaryotic Genome Annotation Pipeline (PGAP)	2018-10-09	5445	5291	75	na	#N/A
GCA_003958135.1	PRJNA494152	SAMN10149525	RCEA00000000.1	na	615	615	Serratia marcescens	strain=EL118	na	latest	Contig	Major	Full	2018-12-21	ASM395813v1	Texas A&M - Corpus Christi	GCF_003958135.1	identical	https://ftp.ncbi.nlm.nih.gov/genomes/all/GCA/003/958/135/GCA_003958135.1_ASM395813v1	na	na	na	haploid	bacteria	5162774	5162774	59.5	0	552	552	NCBI	NCBI Prokaryotic Genome Annotation Pipeline (PGAP)	2018-10-09	5418	5265	69	na	#N/A
GCA_003958165.1	PRJNA494152	SAMN10149524	RCEB00000000.1	na	615	615	Serratia marcescens	strain=EL117	na	latest	Contig	Major	Full	2018-12-21	ASM395816v1	Texas A&M - Corpus Christi	GCF_003958165.1	identical	https://ftp.ncbi.nlm.nih.gov/genomes/all/GCA/003/958/165/GCA_003958165.1_ASM395816v1	na	na	na	haploid	bacteria	5169891	5169891	59.5	0	524	524	NCBI	NCBI Prokaryotic Genome Annotation Pipeline (PGAP)	2018-10-09	5432	5313	63	na	#N/A
GCA_003958175.1	PRJNA494152	SAMN10149523	RCEC00000000.1	na	615	615	Serratia marcescens	strain=EL115	na	latest	Contig	Major	Full	2018-12-21	ASM395817v1	Texas A&M - Corpus Christi	GCF_003958175.1	identical	https://ftp.ncbi.nlm.nih.gov/genomes/all/GCA/003/958/175/GCA_003958175.1_ASM395817v1	na	na	na	haploid	bacteria	5342905	5342905	59.5	0	293	293	NCBI	NCBI Prokaryotic Genome Annotation Pipeline (PGAP)	2018-10-09	5380	5225	101	na	#N/A
GCA_003958185.1	PRJNA494152	SAMN10149522	RCED00000000.1	na	615	615	Serratia marcescens	strain=EL114	na	latest	Contig	Major	Full	2018-12-21	ASM395818v1	Texas A&M - Corpus Christi	GCF_003958185.1	identical	https://ftp.ncbi.nlm.nih.gov/genomes/all/GCA/003/958/185/GCA_003958185.1_ASM395818v1	na	na	na	haploid	bacteria	5195371	5195371	59.5	0	230	230	NCBI	NCBI Prokaryotic Genome Annotation Pipeline (PGAP)	2018-10-09	5162	5025	90	na	2003-07-29
GCA_003958205.1	PRJNA494152	SAMN10149521	RCEE00000000.1	na	615	615	Serratia marcescens	strain=EL113	na	latest	Contig	Major	Full	2018-12-21	ASM395820v1	Texas A&M - Corpus Christi	GCF_003958205.1	identical	https://ftp.ncbi.nlm.nih.gov/genomes/all/GCA/003/958/205/GCA_003958205.1_ASM395820v1	na	na	na	haploid	bacteria	5193348	5193348	59.5	0	251	251	NCBI	NCBI Prokaryotic Genome Annotation Pipeline (PGAP)	2018-10-09	5165	5016	85	na	2003-07-29
GCA_003958215.1	PRJNA494152	SAMN10149519	RCEG00000000.1	na	615	615	Serratia marcescens	strain=EL108	na	latest	Contig	Major	Full	2018-12-21	ASM395821v1	Texas A&M - Corpus Christi	GCF_003958215.1	identical	https://ftp.ncbi.nlm.nih.gov/genomes/all/GCA/003/958/215/GCA_003958215.1_ASM395821v1	na	na	na	haploid	bacteria	5274065	5274065	59.5	0	424	424	NCBI	NCBI Prokaryotic Genome Annotation Pipeline (PGAP)	2018-10-09	5411	5270	88	na	#N/A
GCA_003958265.1	PRJNA494152	SAMN10149518	RCEI00000000.1	na	615	615	Serratia marcescens	strain=EL98	na	latest	Contig	Major	Full	2018-12-21	ASM395826v1	Texas A&M - Corpus Christi	GCF_003958265.1	identical	https://ftp.ncbi.nlm.nih.gov/genomes/all/GCA/003/958/265/GCA_003958265.1_ASM395826v1	na	na	na	haploid	bacteria	5177503	5177503	59.5	0	549	549	NCBI	NCBI Prokaryotic Genome Annotation Pipeline (PGAP)	2018-10-09	5396	5301	47	na	#N/A
GCA_003958275.1	PRJNA494152	SAMN10149517	RCEJ00000000.1	na	615	615	Serratia marcescens	strain=EL97	na	latest	Contig	Major	Full	2018-12-21	ASM395827v1	Texas A&M - Corpus Christi	GCF_003958275.1	identical	https://ftp.ncbi.nlm.nih.gov/genomes/all/GCA/003/958/275/GCA_003958275.1_ASM395827v1	na	na	na	haploid	bacteria	5163374	5163374	59.5	0	737	737	NCBI	NCBI Prokaryotic Genome Annotation Pipeline (PGAP)	2018-10-09	5591	5467	66	na	#N/A
GCA_003958295.1	PRJNA494152	SAMN10149516	RCEK00000000.1	na	615	615	Serratia marcescens	strain=EL96	na	latest	Contig	Major	Full	2018-12-21	ASM395829v1	Texas A&M - Corpus Christi	GCF_003958295.1	identical	https://ftp.ncbi.nlm.nih.gov/genomes/all/GCA/003/958/295/GCA_003958295.1_ASM395829v1	na	na	na	haploid	bacteria	5209705	5209705	59.5	0	576	576	NCBI	NCBI Prokaryotic Genome Annotation Pipeline (PGAP)	2018-10-09	5505	5341	84	na	#N/A
GCA_003958305.1	PRJNA494152	SAMN10149515	RCEL00000000.1	na	615	615	Serratia marcescens	strain=EL95	na	latest	Contig	Major	Full	2018-12-21	ASM395830v1	Texas A&M - Corpus Christi	GCF_003958305.1	identical	https://ftp.ncbi.nlm.nih.gov/genomes/all/GCA/003/958/305/GCA_003958305.1_ASM395830v1	na	na	na	haploid	bacteria	5160448	5160448	59.5	0	469	469	NCBI	NCBI Prokaryotic Genome Annotation Pipeline (PGAP)	2018-10-09	5348	5203	88	na	#N/A
GCA_003958335.1	PRJNA494152	SAMN10149514	RCEM00000000.1	na	615	615	Serratia marcescens	strain=EL85	na	latest	Contig	Major	Full	2018-12-21	ASM395833v1	Texas A&M - Corpus Christi	GCF_003958335.1	identical	https://ftp.ncbi.nlm.nih.gov/genomes/all/GCA/003/958/335/GCA_003958335.1_ASM395833v1	na	na	na	haploid	bacteria	5216376	5216376	59.5	0	319	319	NCBI	NCBI Prokaryotic Genome Annotation Pipeline (PGAP)	2018-10-09	5277	5151	75	na	#N/A
GCA_003958365.1	PRJNA494152	SAMN10149513	RCEN00000000.1	na	615	615	Serratia marcescens	strain=EL84	na	latest	Contig	Major	Full	2018-12-21	ASM395836v1	Texas A&M - Corpus Christi	GCF_003958365.1	identical	https://ftp.ncbi.nlm.nih.gov/genomes/all/GCA/003/958/365/GCA_003958365.1_ASM395836v1	na	na	na	haploid	bacteria	5178755	5178755	59.5	0	221	221	NCBI	NCBI Prokaryotic Genome Annotation Pipeline (PGAP)	2018-10-09	5137	5004	79	na	2003-07-28
GCA_003958385.1	PRJNA494152	SAMN10149511	RCEP00000000.1	na	615	615	Serratia marcescens	strain=EL3	na	latest	Contig	Major	Full	2018-12-21	ASM395838v1	Texas A&M - Corpus Christi	GCF_003958385.1	identical	https://ftp.ncbi.nlm.nih.gov/genomes/all/GCA/003/958/385/GCA_003958385.1_ASM395838v1	na	na	na	haploid	bacteria	5261854	5261854	59.5	0	300	300	NCBI	NCBI Prokaryotic Genome Annotation Pipeline (PGAP)	2018-10-09	5343	5171	121	na	#N/A
GCA_003958395.1	PRJNA494152	SAMN10149537	RCDO00000000.1	na	615	615	Serratia marcescens	strain=KS45	na	latest	Contig	Major	Full	2018-12-21	ASM395839v1	Texas A&M - Corpus Christi	GCF_003958395.1	identical	https://ftp.ncbi.nlm.nih.gov/genomes/all/GCA/003/958/395/GCA_003958395.1_ASM395839v1	na	na	na	haploid	bacteria	5267350	5267350	59.5	0	177	177	NCBI	NCBI Prokaryotic Genome Annotation Pipeline (PGAP)	2018-10-09	5222	5063	107	na	#N/A
GCA_003958405.1	PRJNA494152	SAMN10149533	RCDS00000000.1	na	615	615	Serratia marcescens	strain=KS16	na	latest	Contig	Major	Full	2018-12-21	ASM395840v1	Texas A&M - Corpus Christi	GCF_003958405.1	identical	https://ftp.ncbi.nlm.nih.gov/genomes/all/GCA/003/958/405/GCA_003958405.1_ASM395840v1	na	na	na	haploid	bacteria	5193145	5193145	59.5	0	262	262	NCBI	NCBI Prokaryotic Genome Annotation Pipeline (PGAP)	2018-10-09	5167	5039	82	na	2006-08-07
GCA_003958415.1	PRJNA494152	SAMN10149530	RCDV00000000.1	na	615	615	Serratia marcescens	strain=KS5	na	latest	Contig	Major	Full	2018-12-21	ASM395841v1	Texas A&M - Corpus Christi	GCF_003958415.1	identical	https://ftp.ncbi.nlm.nih.gov/genomes/all/GCA/003/958/415/GCA_003958415.1_ASM395841v1	na	na	na	haploid	bacteria	5189506	5189506	59.5	0	493	493	NCBI	NCBI Prokaryotic Genome Annotation Pipeline (PGAP)	2018-10-09	5359	5252	56	na	2006-08-07
GCA_003958445.1	PRJNA494152	SAMN10149528	RCDX00000000.1	na	615	615	Serratia marcescens	strain=EL122	na	latest	Contig	Major	Full	2018-12-21	ASM395844v1	Texas A&M - Corpus Christi	GCF_003958445.1	identical	https://ftp.ncbi.nlm.nih.gov/genomes/all/GCA/003/958/445/GCA_003958445.1_ASM395844v1	na	na	na	haploid	bacteria	5210136	5210136	59.5	0	546	546	NCBI	NCBI Prokaryotic Genome Annotation Pipeline (PGAP)	2018-10-09	5461	5302	82	na	#N/A
GCA_003958485.1	PRJNA494152	SAMN10149520	RCEF00000000.1	na	615	615	Serratia marcescens	strain=EL110	na	latest	Contig	Major	Full	2018-12-21	ASM395848v1	Texas A&M - Corpus Christi	GCF_003958485.1	identical	https://ftp.ncbi.nlm.nih.gov/genomes/all/GCA/003/958/485/GCA_003958485.1_ASM395848v1	na	na	na	haploid	bacteria	5217630	5217630	59.5	0	274	274	NCBI	NCBI Prokaryotic Genome Annotation Pipeline (PGAP)	2018-10-09	5199	5059	89	na	#N/A
GCA_003958495.1	PRJNA494152	SAMN10148466	RCEH00000000.1	na	615	615	Serratia marcescens	strain=EL109	na	latest	Contig	Major	Full	2018-12-21	ASM395849v1	Texas A&M - Corpus Christi	GCF_003958495.1	identical	https://ftp.ncbi.nlm.nih.gov/genomes/all/GCA/003/958/495/GCA_003958495.1_ASM395849v1	na	na	na	haploid	bacteria	5221499	5221499	59.5	0	33	33	NCBI	NCBI Prokaryotic Genome Annotation Pipeline (PGAP)	2018-10-09	5021	4869	107	na	2003-07-28
GCA_003958505.1	PRJNA438529	SAMN08720157	PXZR00000000.1	na	615	615	Serratia marcescens	strain=EL41	na	latest	Scaffold	Major	Full	2018-12-21	ASM395850v1	Texas A&M - Corpus Christi	GCF_003958505.1	identical	https://ftp.ncbi.nlm.nih.gov/genomes/all/GCA/003/958/505/GCA_003958505.1_ASM395850v1	na	na	na	haploid	bacteria	5263255	5263255	59.5	1	7	7	NCBI	NCBI Prokaryotic Genome Annotation Pipeline (PGAP)	2018-03-16	5065	4769	123	na	2003-09-28
GCA_003958535.1	PRJNA494152	SAMN10149512	RCEO00000000.1	na	615	615	Serratia marcescens	strain=EL6	na	latest	Contig	Major	Full	2018-12-21	ASM395853v1	Texas A&M - Corpus Christi	GCF_003958535.1	identical	https://ftp.ncbi.nlm.nih.gov/genomes/all/GCA/003/958/535/GCA_003958535.1_ASM395853v1	na	na	na	haploid	bacteria	5272664	5272664	59.5	0	386	386	NCBI	NCBI Prokaryotic Genome Annotation Pipeline (PGAP)	2018-10-09	5451	5282	118	na	#N/A
GCA_003958565.1	PRJNA438529	SAMN08720158	PXZS00000000.1	na	615	615	Serratia marcescens	strain=EL60	na	latest	Scaffold	Major	Full	2018-12-21	ASM395856v1	Texas A&M - Corpus Christi	GCF_003958565.1	identical	https://ftp.ncbi.nlm.nih.gov/genomes/all/GCA/003/958/565/GCA_003958565.1_ASM395856v1	na	na	na	haploid	bacteria	5223299	5223299	59.5	1	12	12	NCBI	NCBI Prokaryotic Genome Annotation Pipeline (PGAP)	2018-03-16	5025	4757	123	na	2003-07-28
GCA_003958575.1	PRJNA438529	SAMN08720159	PXZP00000000.1	na	615	615	Serratia marcescens	strain=EL116	na	latest	Scaffold	Major	Full	2018-12-21	ASM395857v1	Texas A&M - Corpus Christi	GCF_003958575.1	identical	https://ftp.ncbi.nlm.nih.gov/genomes/all/GCA/003/958/575/GCA_003958575.1_ASM395857v1	na	na	na	haploid	bacteria	5254956	5254956	59.5	1	6	6	NCBI	NCBI Prokaryotic Genome Annotation Pipeline (PGAP)	2018-03-16	5054	4795	127	na	#N/A
GCA_003958605.1	PRJNA438529	SAMN08720160	PXZQ00000000.1	na	615	615	Serratia marcescens	strain=EL119	na	latest	Scaffold	Major	Full	2018-12-21	ASM395860v1	Texas A&M - Corpus Christi	GCF_003958605.1	identical	https://ftp.ncbi.nlm.nih.gov/genomes/all/GCA/003/958/605/GCA_003958605.1_ASM395860v1	na	na	na	haploid	bacteria	5250706	5250706	59.5	1	3	3	NCBI	NCBI Prokaryotic Genome Annotation Pipeline (PGAP)	2018-03-16	5043	4862	132	na	2003-07-29
GCA_003967055.1	PRJDB7525	SAMD00143521	na	na	615	615	Serratia marcescens	strain=AS-1	na	latest	Complete Genome	Major	Full	2018-11-05	ASM396705v1	Department of Material and Environmental Chemistry, Graduate School of Engineering, Utsunomiya University	GCF_003967055.1	identical	https://ftp.ncbi.nlm.nih.gov/genomes/all/GCA/003/967/055/GCA_003967055.1_ASM396705v1	na	na	na	haploid	bacteria	5176029	5176029	59.5	2	2	2	Department of Material and Environmental Chemistry, Graduate School of Engineering, Utsunomiya University	Annotation submitted by Department of Material and Environmental Chemistry, Graduate School of Engineering, Utsunomiya University	2019-10-24	4867	4751	116	30840067	missing
GCA_004011885.1	PRJNA512569	SAMN10688316	SBEF00000000.1	representative genome	2675110	2675110	Serratia microhaemolytica	strain=ZS-11	na	latest	Scaffold	Major	Full	2019-01-11	ASM401188v1	Tradictional Chinese medicine Univeisity of Guangzhou	GCF_004011885.1	identical	https://ftp.ncbi.nlm.nih.gov/genomes/all/GCA/004/011/885/GCA_004011885.1_ASM401188v1	na	assembly from type material	na	haploid	bacteria	3263170	3263090	49.5	0	134	142	Tradictional Chinese medicine Univeisity of Guangzhou	Annotation submitted by Tradictional Chinese medicine Univeisity of Guangzhou	2019-01-11	0	0	0	na	#N/A
GCA_004109355.1	PRJNA489566	SAMN09982486	QYRU00000000.1	na	615	615	Serratia marcescens	strain=O1-16	na	latest	Scaffold	Major	Full	2019-01-25	ASM410935v1	IRYCIS	GCF_004109355.1	identical	https://ftp.ncbi.nlm.nih.gov/genomes/all/GCA/004/109/355/GCA_004109355.1_ASM410935v1	na	na	na	haploid	bacteria	5103311	5103020	60	0	26	26	NCBI	NCBI Prokaryotic Genome Annotation Pipeline (PGAP)	2018-09-17	4831	4689	88	31112570	2016-11-11
GCA_004109385.1	PRJNA489566	SAMN10055403	QYSA00000000.1	na	615	615	Serratia marcescens	strain=O10-16	na	latest	Scaffold	Major	Full	2019-01-25	ASM410938v1	IRYCIS	GCF_004109385.1	identical	https://ftp.ncbi.nlm.nih.gov/genomes/all/GCA/004/109/385/GCA_004109385.1_ASM410938v1	na	na	na	haploid	bacteria	5102783	5102487	60	0	22	22	NCBI	NCBI Prokaryotic Genome Annotation Pipeline (PGAP)	2018-09-17	4829	4689	86	31112570	2016-12-08
GCA_004153725.1	PRJNA335642	SAMN06055350	MQMS00000000.1	na	28151	28151	Serratia proteamaculans	strain=B-41156	na	latest	Scaffold	Major	Full	2019-02-11	ASM415372v1	Tufts University	GCF_004153725.1	identical	https://ftp.ncbi.nlm.nih.gov/genomes/all/GCA/004/153/725/GCA_004153725.1_ASM415372v1	na	na	na	haploid	bacteria	5338534	5323828	55	0	41	41	NCBI	NCBI Prokaryotic Genome Annotation Pipeline (PGAP)	2016-11-28	5049	4903	54	na	1905-07-08
GCA_004153735.1	PRJNA335642	SAMN06055351	MQMT00000000.1	na	28151	28151	Serratia proteamaculans	strain=B-41162	na	latest	Scaffold	Major	Full	2019-02-11	ASM415373v1	Tufts University	GCF_004153735.1	identical	https://ftp.ncbi.nlm.nih.gov/genomes/all/GCA/004/153/735/GCA_004153735.1_ASM415373v1	na	na	na	haploid	bacteria	5286437	5275204	55	0	37	37	NCBI	NCBI Prokaryotic Genome Annotation Pipeline (PGAP)	2016-11-28	5039	4889	49	na	1905-07-08
GCA_004153785.1	PRJNA335642	SAMN06055357	MQMU00000000.1	na	28151	28151	Serratia proteamaculans	strain=B-59510	na	latest	Scaffold	Major	Full	2019-02-11	ASM415378v1	Tufts University	GCF_004153785.1	identical	https://ftp.ncbi.nlm.nih.gov/genomes/all/GCA/004/153/785/GCA_004153785.1_ASM415378v1	na	na	na	haploid	bacteria	5764971	5752164	54.5	0	65	65	NCBI	NCBI Prokaryotic Genome Annotation Pipeline (PGAP)	2016-11-28	5471	5301	48	na	1905-07-08
GCA_004153815.1	PRJNA335642	SAMN06055353	MQMW00000000.1	na	614	614	Serratia liquefaciens	strain=B-41552	na	latest	Scaffold	Major	Full	2019-02-11	ASM415381v1	Tufts University	GCF_004153815.1	identical	https://ftp.ncbi.nlm.nih.gov/genomes/all/GCA/004/153/815/GCA_004153815.1_ASM415381v1	na	na	na	haploid	bacteria	5372481	5359862	55	0	32	32	NCBI	NCBI Prokaryotic Genome Annotation Pipeline (PGAP)	2016-11-28	5084	4930	52	na	1905-07-08
GCA_004153825.1	PRJNA335642	SAMN06055352	MQMV00000000.1	na	614	614	Serratia liquefaciens	strain=B-41184	na	latest	Scaffold	Major	Full	2019-02-11	ASM415382v1	Tufts University	GCF_004153825.1	identical	https://ftp.ncbi.nlm.nih.gov/genomes/all/GCA/004/153/825/GCA_004153825.1_ASM415382v1	na	na	na	haploid	bacteria	5471693	5458867	55	0	49	49	NCBI	NCBI Prokaryotic Genome Annotation Pipeline (PGAP)	2016-11-28	5156	4984	52	na	1905-07-08
GCA_004153865.1	PRJNA335642	SAMN06055354	MQMX00000000.1	na	614	614	Serratia liquefaciens	strain=B-41553	na	latest	Scaffold	Major	Full	2019-02-11	ASM415386v1	Tufts University	GCF_004153865.1	identical	https://ftp.ncbi.nlm.nih.gov/genomes/all/GCA/004/153/865/GCA_004153865.1_ASM415386v1	na	na	na	haploid	bacteria	5368541	5356645	55.5	0	37	37	NCBI	NCBI Prokaryotic Genome Annotation Pipeline (PGAP)	2016-11-28	4995	4866	49	na	1905-07-08
GCA_004153875.1	PRJNA335642	SAMN06055355	MQMY00000000.1	na	614	614	Serratia liquefaciens	strain=B-41555	na	latest	Scaffold	Major	Full	2019-02-11	ASM415387v1	Tufts University	GCF_004153875.1	identical	https://ftp.ncbi.nlm.nih.gov/genomes/all/GCA/004/153/875/GCA_004153875.1_ASM415387v1	na	na	na	haploid	bacteria	5370120	5358805	55.5	0	40	40	NCBI	NCBI Prokaryotic Genome Annotation Pipeline (PGAP)	2016-11-28	5001	4875	48	na	1905-07-08
GCA_004153885.1	PRJNA335642	SAMN06055356	MQMZ00000000.1	na	614	614	Serratia liquefaciens	strain=B-41623	na	latest	Scaffold	Major	Full	2019-02-11	ASM415388v1	Tufts University	GCF_004153885.1	identical	https://ftp.ncbi.nlm.nih.gov/genomes/all/GCA/004/153/885/GCA_004153885.1_ASM415388v1	na	na	na	haploid	bacteria	5259291	5244174	55.5	0	21	21	NCBI	NCBI Prokaryotic Genome Annotation Pipeline (PGAP)	2016-11-28	4943	4825	47	na	1905-07-08
GCA_004179515.1	PRJNA517917	SAMN10847459	SEJN00000000.1	na	615	615	Serratia marcescens	strain=ICR003201	na	latest	Scaffold	Major	Full	2019-02-12	ASM417951v1	Universite Paris Sud	GCF_004179515.1	identical	https://ftp.ncbi.nlm.nih.gov/genomes/all/GCA/004/179/515/GCA_004179515.1_ASM417951v1	na	na	na	haploid	bacteria	5035485	5032105	60	0	58	58	NCBI	NCBI Prokaryotic Genome Annotation Pipeline (PGAP)	2019-02-01	4763	4623	68	na	1905-07-08
GCA_004179565.1	PRJNA517917	SAMN10847460	SEJO00000000.1	na	615	615	Serratia marcescens	strain=ICR003202	na	latest	Scaffold	Major	Full	2019-02-12	ASM417956v1	Universite Paris Sud	GCF_004179565.1	identical	https://ftp.ncbi.nlm.nih.gov/genomes/all/GCA/004/179/565/GCA_004179565.1_ASM417956v1	na	na	na	haploid	bacteria	5073595	5070047	59.5	0	78	78	NCBI	NCBI Prokaryotic Genome Annotation Pipeline (PGAP)	2019-02-01	4873	4739	67	na	1905-07-08
GCA_004196355.1	PRJNA381635	SAMN06681551	NCQI00000000.1	na	615	615	Serratia marcescens	strain=RPH1	na	latest	Contig	Major	Full	2019-02-15	ASM419635v1	Fiocruz	GCF_004196355.1	identical	https://ftp.ncbi.nlm.nih.gov/genomes/all/GCA/004/196/355/GCA_004196355.1_ASM419635v1	na	na	na	haploid	bacteria	5183522	5183522	59.5	0	30	30	NCBI	NCBI Prokaryotic Genome Annotation Pipeline (PGAP)	2017-04-10	4966	4817	102	30733713	1905-07-08
GCA_004196365.1	PRJNA381609	SAMN06681549	NCQJ00000000.1	na	615	615	Serratia marcescens	strain=RPA1	na	latest	Contig	Major	Full	2019-02-15	ASM419636v1	Fiocruz	GCF_004196365.1	identical	https://ftp.ncbi.nlm.nih.gov/genomes/all/GCA/004/196/365/GCA_004196365.1_ASM419636v1	na	na	na	haploid	bacteria	5337607	5337607	59.5	0	50	50	NCBI	NCBI Prokaryotic Genome Annotation Pipeline (PGAP)	2017-04-10	5128	4955	104	30733713	1905-07-08
GCA_004217345.1	PRJNA513080	SAMN10695862	SHMO00000000.1	na	137545	137545	Serratia quinivorans	strain=124R	na	latest	Contig	Major	Full	2019-02-20	ASM421734v1	DOE Joint Genome Institute	GCF_004217345.1	identical	https://ftp.ncbi.nlm.nih.gov/genomes/all/GCA/004/217/345/GCA_004217345.1_ASM421734v1	unverified source organism	na	na	haploid	bacteria	5025603	5025603	53	0	2	2	DOE Joint Genome Institute	Annotation submitted by DOE Joint Genome Institute	2019-02-20	4782	4593	145	na	missing
GCA_004326135.1	PRJNA505622	SAMN10430521	SDUW00000000.1	na	615	615	Serratia marcescens	strain=SM6	na	latest	Scaffold	Major	Full	2019-03-05	ASM432613v1	Kazan (Volga Region) Federal University	GCF_004326135.1	identical	https://ftp.ncbi.nlm.nih.gov/genomes/all/GCA/004/326/135/GCA_004326135.1_ASM432613v1	na	na	na	haploid	bacteria	5102203	5101700	60	0	24	24	NCBI	NCBI Prokaryotic Genome Annotation Pipeline (PGAP)	2019-01-29	4890	4736	112	31048396	1966-01-01
GCA_004378065.1	PRJNA489566	SAMN10077438	SNQH00000000.1	na	615	615	Serratia marcescens	strain=13F-69	na	latest	Scaffold	Major	Full	2019-03-25	ASM437806v1	IRYCIS	GCF_004378065.1	identical	https://ftp.ncbi.nlm.nih.gov/genomes/all/GCA/004/378/065/GCA_004378065.1_ASM437806v1	na	na	na	haploid	bacteria	5018728	5018334	59.5	0	65	65	NCBI	NCBI Prokaryotic Genome Annotation Pipeline (PGAP)	2019-03-20	4810	4606	85	na	#N/A
GCA_004570635.2	PRJNA525074	SAMN11041520	SPSG00000000.2	na	615	615	Serratia marcescens	strain=N2	na	latest	Contig	Major	Full	2021-05-10	ASM457063v2	Oklahoma State University	GCF_004570635.1	identical	https://ftp.ncbi.nlm.nih.gov/genomes/all/GCA/004/570/635/GCA_004570635.2_ASM457063v2	na	na	na	haploid	bacteria	5570793	5570793	59	0	142	142	NCBI	NCBI Prokaryotic Genome Annotation Pipeline (PGAP)	2021-05-05	5501	5323	108	na	2017-02-01
GCA_004684015.1	PRJNA529743	SAMN11282837	SRIA00000000.1	na	28151	28151	Serratia proteamaculans	strain=D2.2	na	latest	Contig	Major	Full	2019-04-06	ASM468401v1	The University of Adelaide	GCF_004684015.1	identical	https://ftp.ncbi.nlm.nih.gov/genomes/all/GCA/004/684/015/GCA_004684015.1_ASM468401v1	na	na	na	haploid	bacteria	5220452	5220452	55	0	35	35	NCBI	NCBI Prokaryotic Genome Annotation Pipeline (PGAP)	2019-04-01	4914	4771	88	31132100	2016-10-16
GCA_004684145.1	PRJNA530115	SAMN11295457	SRIG00000000.1	na	615	615	Serratia marcescens	strain=DSM 17174	na	latest	Contig	Major	Full	2019-04-06	ASM468414v1	Justus-Liebig University	GCF_004684145.1	identical	https://ftp.ncbi.nlm.nih.gov/genomes/all/GCA/004/684/145/GCA_004684145.1_ASM468414v1	na	assembly from synonym type material	na	haploid	bacteria	4940099	4940099	60	0	463	463	NCBI	NCBI Prokaryotic Genome Annotation Pipeline (PGAP)	2019-04-01	4781	4662	74	na	1998-01-01
GCA_004684265.1	PRJNA529964	SAMN11289602	na	na	137545	137545	Serratia quinivorans	strain=PKL:12	na	latest	Complete Genome	Major	Full	2019-04-07	ASM468426v1	CSIR-Institute of Himalayan Bioresource Technology	GCF_004684265.1	identical	https://ftp.ncbi.nlm.nih.gov/genomes/all/GCA/004/684/265/GCA_004684265.1_ASM468426v1	na	na	na	haploid	bacteria	5292949	5292949	55	1	1	1	NCBI	NCBI Prokaryotic Genome Annotation Pipeline (PGAP)	2019-04-01	4968	4741	117	na	2015-09-01
GCA_004768745.1	PRJNA530376	SAMN11312277	na	representative genome	458197	458197	Serratia nematodiphila	strain=DH-S01	na	latest	Complete Genome	Major	Full	2019-04-10	ASM476874v1	Northeast Normal University	GCF_004768745.1	identical	https://ftp.ncbi.nlm.nih.gov/genomes/all/GCA/004/768/745/GCA_004768745.1_ASM476874v1	na	na	na	haploid	bacteria	5256558	5256558	59.5	1	1	1	Northeast Normal University	Annotation submitted by Northeast Normal University	2019-04-10	0	0	0	na	not collected
GCA_005489985.1	PRJNA541988	SAMN11605912	na	na	47917	47917	Serratia fonticola	strain=MS5	na	latest	Complete Genome	Major	Full	2019-05-17	ASM548998v1	New Mexico State University	GCF_005489985.1	identical	https://ftp.ncbi.nlm.nih.gov/genomes/all/GCA/005/489/985/GCA_005489985.1_ASM548998v1	na	na	na	haploid	bacteria	5747416	5747416	54	1	1	1	NCBI	NCBI Prokaryotic Genome Annotation Pipeline (PGAP)	2019-05-09	5296	5082	113	na	2017-04-01
GCA_006494455.1	PRJNA549854	SAMN12098329	VHJH00000000.1	na	615	615	Serratia marcescens	strain=M4	na	latest	Contig	Major	Full	2019-06-26	ASM649445v1	University of Sao Paulo	GCF_006494455.1	identical	https://ftp.ncbi.nlm.nih.gov/genomes/all/GCA/006/494/455/GCA_006494455.1_ASM649445v1	na	na	na	haploid	bacteria	5267357	5267357	59.5	0	173	173	NCBI	NCBI Prokaryotic Genome Annotation Pipeline (PGAP)	2019-06-21	5154	4988	51	na	2014-04-24
GCA_006517585.1	PRJNA550097	SAMN12107717	VHNF00000000.1	na	2591107	2591107	Serratia sp. SRS-8-S-2018	strain=SRS-8-S-2018	na	latest	Contig	Major	Full	2019-06-30	ASM651758v1	Florida A&M University	GCF_006517585.1	identical	https://ftp.ncbi.nlm.nih.gov/genomes/all/GCA/006/517/585/GCA_006517585.1_ASM651758v1	na	na	na	haploid	bacteria	5323630	5323630	59.5	0	159	159	NCBI	NCBI Prokaryotic Genome Annotation Pipeline (PGAP)	2019-06-25	5164	5012	67	na	#N/A
GCA_006711105.1	PRJNA534503	SAMN11461878	na	na	615	615	Serratia marcescens	strain=WVU-003	na	latest	Complete Genome	Major	Full	2019-07-08	ASM671110v1	West Virginia University	GCF_006711105.1	identical	https://ftp.ncbi.nlm.nih.gov/genomes/all/GCA/006/711/105/GCA_006711105.1_ASM671110v1	contaminated	na	na	haploid	bacteria	5236473	5236473	59.5	1	1	1	NCBI	NCBI Prokaryotic Genome Annotation Pipeline (PGAP)	2019-06-19	4992	4820	123	na	2018-07-03
GCA_006711125.1	PRJNA545503	SAMN11894222	na	na	615	615	Serratia marcescens	strain=WVU-004	na	latest	Complete Genome	Major	Full	2019-07-08	ASM671112v1	West Virginia University	GCF_006711125.1	identical	https://ftp.ncbi.nlm.nih.gov/genomes/all/GCA/006/711/125/GCA_006711125.1_ASM671112v1	na	na	na	haploid	bacteria	5307451	5307451	59.5	1	1	1	NCBI	NCBI Prokaryotic Genome Annotation Pipeline (PGAP)	2019-06-19	5093	4924	125	na	2019-04-01
GCA_006711145.1	PRJNA545504	SAMN11894223	na	na	615	615	Serratia marcescens	strain=WVU-005	na	latest	Complete Genome	Major	Full	2019-07-08	ASM671114v1	West Virginia University	GCF_006711145.1	identical	https://ftp.ncbi.nlm.nih.gov/genomes/all/GCA/006/711/145/GCA_006711145.1_ASM671114v1	many frameshifted proteins	na	na	haploid	bacteria	5520811	5520811	59	3	3	3	NCBI	NCBI Prokaryotic Genome Annotation Pipeline (PGAP)	2019-06-19	5320	4746	124	na	#N/A
GCA_006711245.1	PRJNA545505	SAMN11894224	na	na	615	615	Serratia marcescens	strain=WVU-006	na	latest	Complete Genome	Major	Full	2019-07-08	ASM671124v1	West Virginia University	GCF_006711245.1	identical	https://ftp.ncbi.nlm.nih.gov/genomes/all/GCA/006/711/245/GCA_006711245.1_ASM671124v1	na	na	na	haploid	bacteria	5233072	5233072	59.5	1	1	1	NCBI	NCBI Prokaryotic Genome Annotation Pipeline (PGAP)	2019-06-19	4971	4798	123	na	2019-04-01
GCA_006711405.1	PRJNA545510	SAMN11894225	na	na	615	615	Serratia marcescens	strain=WVU-007	na	latest	Complete Genome	Major	Full	2019-07-08	ASM671140v1	West Virginia University	GCF_006711405.1	identical	https://ftp.ncbi.nlm.nih.gov/genomes/all/GCA/006/711/405/GCA_006711405.1_ASM671140v1	na	na	na	haploid	bacteria	5325027	5325027	59.5	1	1	1	NCBI	NCBI Prokaryotic Genome Annotation Pipeline (PGAP)	2019-06-19	5118	4949	125	na	2019-04-01
GCA_006711525.1	PRJNA545511	SAMN11894226	na	na	615	615	Serratia marcescens	strain=WVU-008	na	latest	Complete Genome	Major	Full	2019-07-08	ASM671152v1	West Virginia University	GCF_006711525.1	identical	https://ftp.ncbi.nlm.nih.gov/genomes/all/GCA/006/711/525/GCA_006711525.1_ASM671152v1	many frameshifted proteins	na	na	haploid	bacteria	5271698	5271698	59.5	1	1	1	NCBI	NCBI Prokaryotic Genome Annotation Pipeline (PGAP)	2019-06-19	5058	4520	127	na	2019-04-01
GCA_006714955.1	PRJNA546912	SAMN12025737	VFMI00000000.1	na	47917	47917	Serratia fonticola	strain=133R	na	latest	Contig	Major	Full	2019-07-08	ASM671495v1	DOE Joint Genome Institute	GCF_006714955.1	identical	https://ftp.ncbi.nlm.nih.gov/genomes/all/GCA/006/714/955/GCA_006714955.1_ASM671495v1	na	na	na	haploid	bacteria	5692539	5692539	52	0	2	2	DOE Joint Genome Institute	Annotation submitted by DOE Joint Genome Institute	2019-07-08	5287	5061	138	na	missing
GCA_006715005.1	PRJNA546915	SAMN12025734	VFMJ00000000.1	na	615	615	Serratia marcescens	strain=106R	na	latest	Contig	Major	Full	2019-07-08	ASM671500v1	DOE Joint Genome Institute	GCF_006715005.1	identical	https://ftp.ncbi.nlm.nih.gov/genomes/all/GCA/006/715/005/GCA_006715005.1_ASM671500v1	na	na	na	haploid	bacteria	5568607	5568607	59	0	2	2	DOE Joint Genome Institute	Annotation submitted by DOE Joint Genome Institute	2019-07-08	5418	5187	155	na	missing
GCA_006715025.1	PRJNA546914	SAMN12024778	VFMK00000000.1	na	47917	47917	Serratia fonticola	strain=119RB	na	latest	Contig	Major	Full	2019-07-08	ASM671502v1	DOE Joint Genome Institute	GCF_006715025.1	identical	https://ftp.ncbi.nlm.nih.gov/genomes/all/GCA/006/715/025/GCA_006715025.1_ASM671502v1	na	na	na	haploid	bacteria	5692513	5692513	52	0	2	2	DOE Joint Genome Institute	Annotation submitted by DOE Joint Genome Institute	2019-07-08	5292	5059	139	na	missing
GCA_006716725.1	PRJNA545512	SAMN11894227	na	na	615	615	Serratia marcescens	strain=WVU-009	na	latest	Complete Genome	Major	Full	2019-07-08	ASM671672v1	West Virginia University	GCF_006716725.1	identical	https://ftp.ncbi.nlm.nih.gov/genomes/all/GCA/006/716/725/GCA_006716725.1_ASM671672v1	na	na	na	haploid	bacteria	5387143	5387143	59.5	2	2	2	NCBI	NCBI Prokaryotic Genome Annotation Pipeline (PGAP)	2019-06-19	5163	4963	128	na	2019-04-01
GCA_006716825.1	PRJNA545513	SAMN11894228	na	na	615	615	Serratia marcescens	strain=WVU-010	na	latest	Complete Genome	Major	Full	2019-07-08	ASM671682v1	West Virginia University	GCF_006716825.1	identical	https://ftp.ncbi.nlm.nih.gov/genomes/all/GCA/006/716/825/GCA_006716825.1_ASM671682v1	na	na	na	haploid	bacteria	5324996	5324996	59.5	1	1	1	NCBI	NCBI Prokaryotic Genome Annotation Pipeline (PGAP)	2019-06-19	5118	4949	125	na	2019-04-01
GCA_006838705.1	PRJNA534500	SAMN11461876	na	na	615	615	Serratia marcescens	strain=WVU-001	na	latest	Complete Genome	Major	Full	2019-07-08	ASM683870v1	West Virginia University	GCF_006838705.1	identical	https://ftp.ncbi.nlm.nih.gov/genomes/all/GCA/006/838/705/GCA_006838705.1_ASM683870v1	contaminated	na	na	haploid	bacteria	5236919	5236919	59.5	1	1	1	NCBI	NCBI Prokaryotic Genome Annotation Pipeline (PGAP)	2019-06-19	4994	4819	125	na	2018-07-01
GCA_006842785.1	PRJNA534502	SAMN11461877	na	na	615	615	Serratia marcescens	strain=WVU-002	na	latest	Complete Genome	Major	Full	2019-07-08	ASM684278v1	West Virginia University	GCF_006842785.1	identical	https://ftp.ncbi.nlm.nih.gov/genomes/all/GCA/006/842/785/GCA_006842785.1_ASM684278v1	na	na	na	haploid	bacteria	5307415	5307415	59.5	1	1	1	NCBI	NCBI Prokaryotic Genome Annotation Pipeline (PGAP)	2019-06-19	5093	4924	125	na	2018-07-02
GCA_006970665.1	PRJNA505252	SAMN10413339	na	na	614	614	Serratia liquefaciens	strain=FG3	na	latest	Complete Genome	Major	Full	2019-07-15	ASM697066v1	BIGA	GCF_006970665.1	identical	https://ftp.ncbi.nlm.nih.gov/genomes/all/GCA/006/970/665/GCA_006970665.1_ASM697066v1	na	na	na	haploid	bacteria	5991142	5991142	55	3	3	3	NCBI	NCBI Prokaryotic Genome Annotation Pipeline (PGAP)	2018-11-15	5838	5575	119	na	#N/A
GCA_006974205.1	PRJNA545524	SAMN11958783	na	na	911022	615	Serratia marcescens subsp. marcescens ATCC 13880	strain=ATCC 13880	na	latest	Complete Genome	Major	Full	2019-07-15	ASM697420v1	West Virginia University	GCF_006974205.1	identical	https://ftp.ncbi.nlm.nih.gov/genomes/all/GCA/006/974/205/GCA_006974205.1_ASM697420v1	many frameshifted proteins	assembly from type material	na	haploid	bacteria	5158713	5158713	60	2	2	2	NCBI	NCBI Prokaryotic Genome Annotation Pipeline (PGAP)	2019-06-19	4955	3998	128	na	#N/A
GCA_007280475.1	PRJNA554602	SAMN12275715	VKLT00000000.1	na	615	615	Serratia marcescens	strain=S11	na	latest	Contig	Major	Full	2019-07-22	ASM728047v1	Max Rubner-Institut	GCF_007280475.1	identical	https://ftp.ncbi.nlm.nih.gov/genomes/all/GCA/007/280/475/GCA_007280475.1_ASM728047v1	na	na	na	haploid	bacteria	5177508	5177508	59.5	0	32	32	NCBI	NCBI Prokaryotic Genome Annotation Pipeline (PGAP)	2019-07-17	4998	4854	96	na	2015-05-02
GCA_007827525.1	PRJNA546913	SAMN12025783	VISQ00000000.1	na	47917	47917	Serratia fonticola	strain=128R	na	latest	Contig	Major	Full	2019-08-02	ASM782752v1	DOE Joint Genome Institute	GCF_007827525.1	identical	https://ftp.ncbi.nlm.nih.gov/genomes/all/GCA/007/827/525/GCA_007827525.1_ASM782752v1	na	na	na	haploid	bacteria	5692552	5692552	52	0	2	2	DOE Joint Genome Institute	Annotation submitted by DOE Joint Genome Institute	2019-08-02	5287	5048	138	na	missing
GCA_007954045.1	PRJNA558365	SAMN12438176	VOMJ00000000.1	na	615	615	Serratia marcescens	strain=KCJ3K309	na	latest	Contig	Major	Full	2019-08-10	ASM795404v1	University of Florida	GCF_007954045.1	identical	https://ftp.ncbi.nlm.nih.gov/genomes/all/GCA/007/954/045/GCA_007954045.1_ASM795404v1	na	na	na	haploid	bacteria	5940580	5940580	58	0	469	469	NCBI	NCBI Prokaryotic Genome Annotation Pipeline (PGAP)	2019-08-05	6065	5723	131	na	#N/A
GCA_007954245.1	PRJNA558371	SAMN12440941	VOML00000000.1	na	615	615	Serratia marcescens	strain=KCJ3K435	na	latest	Contig	Major	Full	2019-08-10	ASM795424v1	University of Florida	GCF_007954245.1	identical	https://ftp.ncbi.nlm.nih.gov/genomes/all/GCA/007/954/245/GCA_007954245.1_ASM795424v1	na	na	na	haploid	bacteria	5661982	5661982	59	0	603	603	NCBI	NCBI Prokaryotic Genome Annotation Pipeline (PGAP)	2019-08-05	5773	5445	129	na	2019-07-01
GCA_008011725.1	PRJNA554602	SAMN12274638	VOUP00000000.1	na	300181	300181	Serratia ureilytica	strain=S17	na	latest	Contig	Major	Full	2019-08-18	ASM801172v1	Max Rubner-Institut	GCF_008011725.1	identical	https://ftp.ncbi.nlm.nih.gov/genomes/all/GCA/008/011/725/GCA_008011725.1_ASM801172v1	na	na	na	haploid	bacteria	5355228	5355228	59	0	59	59	NCBI	NCBI Prokaryotic Genome Annotation Pipeline (PGAP)	2019-08-13	5251	5059	100	na	2015-05-02
GCA_008011745.1	PRJNA554602	SAMN12274637	VOUQ00000000.1	na	615	615	Serratia marcescens	strain=S16	na	latest	Contig	Major	Full	2019-08-18	ASM801174v1	Max Rubner-Institut	GCF_008011745.1	identical	https://ftp.ncbi.nlm.nih.gov/genomes/all/GCA/008/011/745/GCA_008011745.1_ASM801174v1	na	na	na	haploid	bacteria	5633077	5633077	59	0	72	72	NCBI	NCBI Prokaryotic Genome Annotation Pipeline (PGAP)	2019-08-13	5534	5342	101	na	2015-05-02
GCA_008011755.1	PRJNA554602	SAMN12274636	VOUR00000000.1	na	615	615	Serratia marcescens	strain=S14	na	latest	Contig	Major	Full	2019-08-18	ASM801175v1	Max Rubner-Institut	GCF_008011755.1	identical	https://ftp.ncbi.nlm.nih.gov/genomes/all/GCA/008/011/755/GCA_008011755.1_ASM801175v1	na	na	na	haploid	bacteria	5097266	5097266	59.5	0	24	24	NCBI	NCBI Prokaryotic Genome Annotation Pipeline (PGAP)	2019-08-13	4911	4759	104	na	2015-05-02
GCA_008011775.1	PRJNA554602	SAMN12274635	VOUS00000000.1	na	615	615	Serratia marcescens	strain=S12	na	latest	Contig	Major	Full	2019-08-18	ASM801177v1	Max Rubner-Institut	GCF_008011775.1	identical	https://ftp.ncbi.nlm.nih.gov/genomes/all/GCA/008/011/775/GCA_008011775.1_ASM801177v1	na	na	na	haploid	bacteria	5178327	5178327	59.5	0	33	33	NCBI	NCBI Prokaryotic Genome Annotation Pipeline (PGAP)	2019-08-13	5004	4855	101	na	2015-05-02
GCA_008011815.1	PRJNA554602	SAMN12274633	VOUU00000000.1	na	458197	458197	Serratia nematodiphila	strain=S8	na	latest	Contig	Major	Full	2019-08-18	ASM801181v1	Max Rubner-Institut	GCF_008011815.1	identical	https://ftp.ncbi.nlm.nih.gov/genomes/all/GCA/008/011/815/GCA_008011815.1_ASM801181v1	na	na	na	haploid	bacteria	5404583	5404583	59	0	43	43	NCBI	NCBI Prokaryotic Genome Annotation Pipeline (PGAP)	2019-08-13	5321	5144	108	na	2015-05-02
GCA_008011825.1	PRJNA554602	SAMN12274634	VOUT00000000.1	na	2703794	2703794	Serratia nevei	strain=S9	na	latest	Contig	Major	Full	2019-08-18	ASM801182v1	Max Rubner-Institut	GCF_008011825.1	identical	https://ftp.ncbi.nlm.nih.gov/genomes/all/GCA/008/011/825/GCA_008011825.1_ASM801182v1	na	na	na	haploid	bacteria	5450213	5450213	59.5	0	44	44	NCBI	NCBI Prokaryotic Genome Annotation Pipeline (PGAP)	2019-08-13	5239	5084	108	na	2015-05-02
GCA_008011855.1	PRJNA554602	SAMN12274630	VOUX00000000.1	na	2703793	2703793	Serratia bockelmannii	strain=S3	na	latest	Contig	Major	Full	2019-08-18	ASM801185v1	Max Rubner-Institut	GCF_008011855.1	identical	https://ftp.ncbi.nlm.nih.gov/genomes/all/GCA/008/011/855/GCA_008011855.1_ASM801185v1	na	assembly from type material	na	haploid	bacteria	5291685	5291685	59	0	33	33	NCBI	NCBI Prokaryotic Genome Annotation Pipeline (PGAP)	2019-08-13	5076	4907	104	na	#N/A
GCA_008011865.1	PRJNA554602	SAMN12274631	VOUW00000000.1	na	615	615	Serratia marcescens	strain=S5	na	latest	Contig	Major	Full	2019-08-18	ASM801186v1	Max Rubner-Institut	GCF_008011865.1	identical	https://ftp.ncbi.nlm.nih.gov/genomes/all/GCA/008/011/865/GCA_008011865.1_ASM801186v1	na	na	na	haploid	bacteria	5632436	5632436	59	0	68	68	NCBI	NCBI Prokaryotic Genome Annotation Pipeline (PGAP)	2019-08-13	5527	5339	98	na	2015-05-02
GCA_008011875.1	PRJNA554602	SAMN12274632	VOUV00000000.1	na	300181	300181	Serratia ureilytica	strain=S6	na	latest	Contig	Major	Full	2019-08-18	ASM801187v1	Max Rubner-Institut	GCF_008011875.1	identical	https://ftp.ncbi.nlm.nih.gov/genomes/all/GCA/008/011/875/GCA_008011875.1_ASM801187v1	na	na	na	haploid	bacteria	5353928	5353928	59	0	45	45	NCBI	NCBI Prokaryotic Genome Annotation Pipeline (PGAP)	2019-08-13	5126	4933	94	na	2015-05-02
GCA_008122445.1	PRJNA481376	SAMN09666492	QPFX00000000.1	na	615	615	Serratia marcescens	strain=C7	na	latest	Contig	Major	Full	2019-08-28	ASM812244v1	University of Georgia	GCF_008122445.1	identical	https://ftp.ncbi.nlm.nih.gov/genomes/all/GCA/008/122/445/GCA_008122445.1_ASM812244v1	na	na	na	haploid	bacteria	5543750	5543750	58	0	1306	1306	University of Georgia	Annotation submitted by University of Georgia	2019-08-28	0	0	0	na	#N/A
GCA_008180355.1	PRJNA561775	SAMN12628133	VTEB00000000.1	na	615	615	Serratia marcescens	strain=KCJ3K308	na	latest	Contig	Major	Full	2019-09-01	ASM818035v1	University of Florida	GCF_008180355.1	identical	https://ftp.ncbi.nlm.nih.gov/genomes/all/GCA/008/180/355/GCA_008180355.1_ASM818035v1	na	na	na	haploid	bacteria	5684799	5684799	59	0	722	722	NCBI	NCBI Prokaryotic Genome Annotation Pipeline (PGAP)	2019-08-27	5955	5614	128	na	2019-06-20
GCA_008364225.1	PRJNA559804	SAMN12560217	VTUR00000000.1	na	2703793	2703793	Serratia bockelmannii	strain=S13	na	latest	Contig	Major	Full	2019-09-09	ASM836422v1	Max Rubner-Institut	GCF_008364225.1	identical	https://ftp.ncbi.nlm.nih.gov/genomes/all/GCA/008/364/225/GCA_008364225.1_ASM836422v1	na	na	na	haploid	bacteria	5204668	5204668	59.5	0	74	74	Max Rubner-Institut	Annotation submitted by Max Rubner-Institut	2019-09-09	0	0	0	na	2015-05-02
GCA_008364235.1	PRJNA559804	SAMN12560219	VTUT00000000.1	na	615	615	Serratia marcescens	strain=S18	na	latest	Contig	Major	Full	2019-09-09	ASM836423v1	Max Rubner-Institut	GCF_008364235.1	identical	https://ftp.ncbi.nlm.nih.gov/genomes/all/GCA/008/364/235/GCA_008364235.1_ASM836423v1	na	na	na	haploid	bacteria	5250523	5250523	59.5	0	145	145	Max Rubner-Institut	Annotation submitted by Max Rubner-Institut	2019-09-09	0	0	0	na	2015-05-02
GCA_008364245.1	PRJNA559804	SAMN12560218	VTUS00000000.1	na	2703794	2703794	Serratia nevei	strain=S15	na	latest	Contig	Major	Full	2019-09-09	ASM836424v1	Max Rubner-Institut	GCF_008364245.1	identical	https://ftp.ncbi.nlm.nih.gov/genomes/all/GCA/008/364/245/GCA_008364245.1_ASM836424v1	na	assembly from type material	na	haploid	bacteria	5421591	5421591	59.5	0	40	40	Max Rubner-Institut	Annotation submitted by Max Rubner-Institut	2019-09-09	0	0	0	na	2015-05-02
GCA_008364255.1	PRJNA559804	SAMN12560216	VTUQ00000000.1	representative genome	2703794	2703794	Serratia nevei	strain=S10	na	latest	Contig	Major	Full	2019-09-09	ASM836425v1	Max Rubner-Institut	GCF_008364255.1	identical	https://ftp.ncbi.nlm.nih.gov/genomes/all/GCA/008/364/255/GCA_008364255.1_ASM836425v1	na	na	na	haploid	bacteria	5362118	5362118	59.5	0	43	43	Max Rubner-Institut	Annotation submitted by Max Rubner-Institut	2019-09-09	0	0	0	na	2015-05-02
GCA_008364265.2	PRJNA559804	SAMN12560215	na	na	615	615	Serratia marcescens	strain=S7.1	na	latest	Complete Genome	Major	Full	2020-06-17	ASM836426v2	Max Rubner-Institut	GCF_008364265.2	identical	https://ftp.ncbi.nlm.nih.gov/genomes/all/GCA/008/364/265/GCA_008364265.2_ASM836426v2	na	na	na	haploid	bacteria	5088187	5088187	59.5	1	1	1	NCBI	NCBI Prokaryotic Genome Annotation Pipeline (PGAP)	2020-05-18	4855	4587	127	na	2015-05-02
GCA_008364325.2	PRJNA559804	SAMN12560213	na	representative genome	614	614	Serratia liquefaciens	strain=S1	na	latest	Complete Genome	Major	Full	2020-02-26	ASM836432v2	Max Rubner-Institut	GCF_008364325.2	identical	https://ftp.ncbi.nlm.nih.gov/genomes/all/GCA/008/364/325/GCA_008364325.2_ASM836432v2	na	na	na	haploid	bacteria	5349947	5349947	55.5	3	3	3	NCBI	NCBI Prokaryotic Genome Annotation Pipeline (PGAP)	2020-02-12	5037	4874	118	na	2015-05-02
GCA_008364335.1	PRJNA559804	SAMN12560214	VTUO00000000.1	na	2703794	2703794	Serratia nevei	strain=S2	na	latest	Scaffold	Major	Full	2019-09-09	ASM836433v1	Max Rubner-Institut	GCF_008364335.1	identical	https://ftp.ncbi.nlm.nih.gov/genomes/all/GCA/008/364/335/GCA_008364335.1_ASM836433v1	na	na	na	haploid	bacteria	5443818	5443423	59.5	0	66	66	Max Rubner-Institut	Annotation submitted by Max Rubner-Institut	2019-09-09	0	0	0	na	2015-05-02
GCA_008370165.1	PRJDB7971	SAMD00160567	na	na	138074	138074	Serratia symbiotica	strain=IS	na	latest	Complete Genome	Major	Full	2019-03-18	ASM837016v1	The Open University of Japan	GCF_008370165.1	identical	https://ftp.ncbi.nlm.nih.gov/genomes/all/GCA/008/370/165/GCA_008370165.1_ASM837016v1	na	na	na	haploid	bacteria	2818957	2818957	52	2	2	2	The Open University of Japan	Annotation submitted by The Open University of Japan	2019-03-18	2845	2096	84	na	#N/A
GCA_008830365.1	PRJNA563568	SAMN12839049	WBKI00000000.1	na	28151	28151	Serratia proteamaculans	strain=CCUG 14510	na	latest	Contig	Major	Full	2019-10-06	ASM883036v1	University of Gothenburg - CCUG	GCF_008830365.1	identical	https://ftp.ncbi.nlm.nih.gov/genomes/all/GCA/008/830/365/GCA_008830365.1_ASM883036v1	na	assembly from type material	na	haploid	bacteria	5072367	5072367	55	0	21	21	NCBI	NCBI Prokaryotic Genome Annotation Pipeline (PGAP)	2019-10-01	4820	4622	103	na	Missing
GCA_008830745.1	PRJNA574763	SAMN12868621	WASU00000000.1	na	615	615	Serratia marcescens	strain=188J2	na	latest	Scaffold	Major	Full	2019-10-06	ASM883074v1	Universite Paris-Sud	GCF_008830745.1	identical	https://ftp.ncbi.nlm.nih.gov/genomes/all/GCA/008/830/745/GCA_008830745.1_ASM883074v1	na	na	na	haploid	bacteria	5435751	5433129	59	0	50	50	NCBI	NCBI Prokaryotic Genome Annotation Pipeline (PGAP)	2019-10-01	5211	5053	87	na	1905-07-09
GCA_008868645.1	PRJNA575056	SAMN12877156	WBKK00000000.1	na	615	615	Serratia marcescens	strain=228E1	na	latest	Contig	Major	Full	2019-10-07	ASM886864v1	Universite Paris-Sud	GCF_008868645.1	identical	https://ftp.ncbi.nlm.nih.gov/genomes/all/GCA/008/868/645/GCA_008868645.1_ASM886864v1	na	na	na	haploid	bacteria	5098637	5098637	60	0	31	31	NCBI	NCBI Prokaryotic Genome Annotation Pipeline (PGAP)	2019-10-01	4848	4703	90	na	1905-07-11
GCA_008931425.1	PRJNA550014	SAMN12289419	na	na	615	615	Serratia marcescens	strain=E28	na	latest	Complete Genome	Major	Full	2019-10-09	ASM893142v1	University of Oxford	GCF_008931425.1	identical	https://ftp.ncbi.nlm.nih.gov/genomes/all/GCA/008/931/425/GCA_008931425.1_ASM893142v1	na	na	na	haploid	bacteria	5763442	5763442	58.5	5	5	5	NCBI	NCBI Prokaryotic Genome Annotation Pipeline (PGAP)	2019-08-02	5676	5375	134	na	2012-10-12
GCA_009660185.1	PRJNA587215	SAMN13182600	na	na	28151	28151	Serratia proteamaculans	strain=336X	na	latest	Complete Genome	Major	Full	2019-11-13	ASM966018v1	Henan University	GCF_009660185.1	identical	https://ftp.ncbi.nlm.nih.gov/genomes/all/GCA/009/660/185/GCA_009660185.1_ASM966018v1	na	na	na	haploid	bacteria	5593263	5593263	55	1	1	1	NCBI	NCBI Prokaryotic Genome Annotation Pipeline (PGAP)	2019-11-06	5317	5119	123	na	2017-12-15
GCA_009707615.1	PRJNA590001	SAMN13305412	WLYN00000000.1	na	2675312	2675312	Serratia sp. YC16	strain=YC16	na	latest	Contig	Major	Full	2019-11-24	ASM970761v1	Chongqing University of Arts and Sciences	GCF_009707615.1	identical	https://ftp.ncbi.nlm.nih.gov/genomes/all/GCA/009/707/615/GCA_009707615.1_ASM970761v1	na	na	na	haploid	bacteria	5094075	5094075	59.5	0	36	36	NCBI	NCBI Prokaryotic Genome Annotation Pipeline (PGAP)	2019-11-19	4851	4730	93	na	#N/A
GCA_009735725.1	PRJNA528579	SAMN11231324	SOZF00000000.1	na	2034155	2034155	Serratia oryzae	strain=S32	na	latest	Contig	Major	Full	2019-12-09	ASM973572v1	Universite Claude Bernard Lyon 1	GCF_009735725.1	identical	https://ftp.ncbi.nlm.nih.gov/genomes/all/GCA/009/735/725/GCA_009735725.1_ASM973572v1	na	na	na	haploid	bacteria	4809954	4809954	53.5	0	148	148	Universite Claude Bernard Lyon 1	Annotation submitted by Universite Claude Bernard Lyon 1	2019-12-09	0	0	0	31719848	2017-09-01
GCA_009746745.1	PRJNA590998	SAMN13345426	WNKC00000000.1	na	615	615	Serratia marcescens	strain=BTL07	na	latest	Scaffold	Major	Full	2019-12-13	ASM974674v1	Bangabandhu Sheikh Mujibur Rahman Agricultural University	GCF_009746745.1	identical	https://ftp.ncbi.nlm.nih.gov/genomes/all/GCA/009/746/745/GCA_009746745.1_ASM974674v1	na	na	na	haploid	bacteria	5270445	5270260	59.5	0	18	18	NCBI	NCBI Prokaryotic Genome Annotation Pipeline (PGAP)	2019-11-25	5127	4967	114	na	missing
GCA_009817885.1	PRJNA555437	SAMN12318923	na	representative genome	2597702	2597702	Serratia rhizosphaerae	strain=KUDC3025	na	latest	Complete Genome	Major	Full	2019-12-31	ASM981788v1	Kyungpook National University	GCF_009817885.1	identical	https://ftp.ncbi.nlm.nih.gov/genomes/all/GCA/009/817/885/GCA_009817885.1_ASM981788v1	na	assembly from type material	na	haploid	bacteria	5098052	5098052	58	1	1	1	NCBI	NCBI Prokaryotic Genome Annotation Pipeline (PGAP)	2019-07-22	4774	4518	121	na	2017-10-01
GCA_009831665.3	PRJNA595064	SAMN13545458	na	representative genome	138074	138074	Serratia symbiotica	strain=24.1	na	latest	Complete Genome	Major	Full	2021-04-07	ASM983166v3	Universite catholique de Louvain	GCF_009831665.3	identical	https://ftp.ncbi.nlm.nih.gov/genomes/all/GCA/009/831/665/GCA_009831665.3_ASM983166v3	na	na	na	haploid	bacteria	3210166	3210166	51.5	3	3	3	NCBI	NCBI Prokaryotic Genome Annotation Pipeline (PGAP)	2021-04-01	3086	2670	95	na	1905-07-05
GCA_009831785.3	PRJNA595070	SAMN13545528	WSPO00000000.3	na	138074	138074	Serratia symbiotica	strain=Apa8A1	na	latest	Contig	Major	Full	2021-04-18	ASM983178v3	Universite catholique de Louvain	GCF_009831785.3	identical	https://ftp.ncbi.nlm.nih.gov/genomes/all/GCA/009/831/785/GCA_009831785.3_ASM983178v3	na	na	na	haploid	bacteria	3407440	3407440	52	0	7	7	NCBI	NCBI Prokaryotic Genome Annotation Pipeline (PGAP)	2021-04-13	3367	2918	97	na	1905-07-05
GCA_009833165.1	PRJNA595033	SAMN13544575	WUVB00000000.1	na	615	615	Serratia marcescens	strain=2838	na	latest	Scaffold	Major	Full	2020-01-07	ASM983316v1	Sir Run Run Shaw Hospital, School of Medicine, Zhejiang University	GCF_009833165.1	identical	https://ftp.ncbi.nlm.nih.gov/genomes/all/GCA/009/833/165/GCA_009833165.1_ASM983316v1	na	na	na	haploid	bacteria	5440154	5439771	59.5	0	85	85	NCBI	NCBI Prokaryotic Genome Annotation Pipeline (PGAP)	2020-01-02	5209	5061	94	na	2018-12-17
GCA_009833175.1	PRJNA595033	SAMN13544576	WUVA00000000.1	na	615	615	Serratia marcescens	strain=3024	na	latest	Scaffold	Major	Full	2020-01-07	ASM983317v1	Sir Run Run Shaw Hospital, School of Medicine, Zhejiang University	GCF_009833175.1	identical	https://ftp.ncbi.nlm.nih.gov/genomes/all/GCA/009/833/175/GCA_009833175.1_ASM983317v1	na	na	na	haploid	bacteria	5450270	5449525	59.5	0	86	86	NCBI	NCBI Prokaryotic Genome Annotation Pipeline (PGAP)	2020-01-02	5218	5072	94	na	2018-12-25
GCA_009833185.1	PRJNA595033	SAMN13544577	WUUZ00000000.1	na	615	615	Serratia marcescens	strain=3460	na	latest	Scaffold	Major	Full	2020-01-07	ASM983318v1	Sir Run Run Shaw Hospital, School of Medicine, Zhejiang University	GCF_009833185.1	identical	https://ftp.ncbi.nlm.nih.gov/genomes/all/GCA/009/833/185/GCA_009833185.1_ASM983318v1	na	na	na	haploid	bacteria	5442338	5441426	59.5	0	80	80	NCBI	NCBI Prokaryotic Genome Annotation Pipeline (PGAP)	2020-01-02	5209	5060	96	na	2019-01-10
GCA_009833195.1	PRJNA595033	SAMN13544580	WUUW00000000.1	na	615	615	Serratia marcescens	strain=4201	na	latest	Scaffold	Major	Full	2020-01-07	ASM983319v1	Sir Run Run Shaw Hospital, School of Medicine, Zhejiang University	GCF_009833195.1	identical	https://ftp.ncbi.nlm.nih.gov/genomes/all/GCA/009/833/195/GCA_009833195.1_ASM983319v1	na	na	na	haploid	bacteria	5388610	5388382	59.5	0	50	50	NCBI	NCBI Prokaryotic Genome Annotation Pipeline (PGAP)	2020-01-02	5171	5021	100	na	2019-02-27
GCA_009833205.1	PRJNA595033	SAMN13544574	WUVC00000000.1	na	615	615	Serratia marcescens	strain=2730	na	latest	Scaffold	Major	Full	2020-01-07	ASM983320v1	Sir Run Run Shaw Hospital, School of Medicine, Zhejiang University	GCF_009833205.1	identical	https://ftp.ncbi.nlm.nih.gov/genomes/all/GCA/009/833/205/GCA_009833205.1_ASM983320v1	na	na	na	haploid	bacteria	5438353	5437516	59.5	0	86	86	NCBI	NCBI Prokaryotic Genome Annotation Pipeline (PGAP)	2020-01-02	5205	5058	93	na	2018-12-05
GCA_009833265.1	PRJNA595033	SAMN13544566	WUVK00000000.1	na	615	615	Serratia marcescens	strain=1203	na	latest	Scaffold	Major	Full	2020-01-07	ASM983326v1	Sir Run Run Shaw Hospital, School of Medicine, Zhejiang University	GCF_009833265.1	identical	https://ftp.ncbi.nlm.nih.gov/genomes/all/GCA/009/833/265/GCA_009833265.1_ASM983326v1	na	na	na	haploid	bacteria	5438717	5437453	59.5	0	88	88	NCBI	NCBI Prokaryotic Genome Annotation Pipeline (PGAP)	2020-01-02	5207	5060	95	na	2018-09-23
GCA_009833285.1	PRJNA595033	SAMN13544569	WUVH00000000.1	na	615	615	Serratia marcescens	strain=1614	na	latest	Scaffold	Major	Full	2020-01-07	ASM983328v1	Sir Run Run Shaw Hospital, School of Medicine, Zhejiang University	GCF_009833285.1	identical	https://ftp.ncbi.nlm.nih.gov/genomes/all/GCA/009/833/285/GCA_009833285.1_ASM983328v1	na	na	na	haploid	bacteria	5440510	5439360	59.5	0	85	85	NCBI	NCBI Prokaryotic Genome Annotation Pipeline (PGAP)	2020-01-02	5207	5058	96	na	2018-10-12
GCA_009833295.1	PRJNA595033	SAMN13544556	WUVU00000000.1	na	615	615	Serratia marcescens	strain=C91	na	latest	Scaffold	Major	Full	2020-01-07	ASM983329v1	Sir Run Run Shaw Hospital, School of Medicine, Zhejiang University	GCF_009833295.1	identical	https://ftp.ncbi.nlm.nih.gov/genomes/all/GCA/009/833/295/GCA_009833295.1_ASM983329v1	na	na	na	haploid	bacteria	5355917	5355480	60	0	74	74	NCBI	NCBI Prokaryotic Genome Annotation Pipeline (PGAP)	2020-01-02	5106	4956	99	na	2018-06-04
GCA_009833305.1	PRJNA595033	SAMN13544564	WUVM00000000.1	na	615	615	Serratia marcescens	strain=1140	na	latest	Scaffold	Major	Full	2020-01-07	ASM983330v1	Sir Run Run Shaw Hospital, School of Medicine, Zhejiang University	GCF_009833305.1	identical	https://ftp.ncbi.nlm.nih.gov/genomes/all/GCA/009/833/305/GCA_009833305.1_ASM983330v1	na	na	na	haploid	bacteria	5454925	5454335	59.5	0	94	94	NCBI	NCBI Prokaryotic Genome Annotation Pipeline (PGAP)	2020-01-02	5226	5069	99	na	2018-08-24
GCA_009833345.1	PRJNA595033	SAMN13544567	WUVJ00000000.1	na	615	615	Serratia marcescens	strain=1330	na	latest	Scaffold	Major	Full	2020-01-07	ASM983334v1	Sir Run Run Shaw Hospital, School of Medicine, Zhejiang University	GCF_009833345.1	identical	https://ftp.ncbi.nlm.nih.gov/genomes/all/GCA/009/833/345/GCA_009833345.1_ASM983334v1	na	na	na	haploid	bacteria	5440917	5439850	59.5	0	82	82	NCBI	NCBI Prokaryotic Genome Annotation Pipeline (PGAP)	2020-01-02	5205	5055	97	na	2018-09-30
GCA_009833365.1	PRJNA595033	SAMN13544549	WUWB00000000.1	na	615	615	Serratia marcescens	strain=C40	na	latest	Scaffold	Major	Full	2020-01-07	ASM983336v1	Sir Run Run Shaw Hospital, School of Medicine, Zhejiang University	GCF_009833365.1	identical	https://ftp.ncbi.nlm.nih.gov/genomes/all/GCA/009/833/365/GCA_009833365.1_ASM983336v1	na	na	na	haploid	bacteria	5445682	5445168	59.5	0	79	79	NCBI	NCBI Prokaryotic Genome Annotation Pipeline (PGAP)	2020-01-02	5202	5058	91	na	2018-04-28
GCA_009833385.1	PRJNA595033	SAMN13544545	WUWF00000000.1	na	615	615	Serratia marcescens	strain=C3	na	latest	Scaffold	Major	Full	2020-01-07	ASM983338v1	Sir Run Run Shaw Hospital, School of Medicine, Zhejiang University	GCF_009833385.1	identical	https://ftp.ncbi.nlm.nih.gov/genomes/all/GCA/009/833/385/GCA_009833385.1_ASM983338v1	na	na	na	haploid	bacteria	5450586	5449625	59.5	0	83	83	NCBI	NCBI Prokaryotic Genome Annotation Pipeline (PGAP)	2020-01-02	5217	5068	95	na	2018-04-17
GCA_009833405.1	PRJNA595033	SAMN13544548	WUWC00000000.1	na	615	615	Serratia marcescens	strain=C21	na	latest	Scaffold	Major	Full	2020-01-07	ASM983340v1	Sir Run Run Shaw Hospital, School of Medicine, Zhejiang University	GCF_009833405.1	identical	https://ftp.ncbi.nlm.nih.gov/genomes/all/GCA/009/833/405/GCA_009833405.1_ASM983340v1	na	na	na	haploid	bacteria	5449781	5449403	59.5	0	92	92	NCBI	NCBI Prokaryotic Genome Annotation Pipeline (PGAP)	2020-01-02	5219	5072	94	na	2018-04-20
GCA_009833425.1	PRJNA595033	SAMN13544578	WUUY00000000.1	na	615	615	Serratia marcescens	strain=3717	na	latest	Scaffold	Major	Full	2020-01-07	ASM983342v1	Sir Run Run Shaw Hospital, School of Medicine, Zhejiang University	GCF_009833425.1	identical	https://ftp.ncbi.nlm.nih.gov/genomes/all/GCA/009/833/425/GCA_009833425.1_ASM983342v1	na	na	na	haploid	bacteria	5438009	5437609	59.5	0	88	88	NCBI	NCBI Prokaryotic Genome Annotation Pipeline (PGAP)	2020-01-02	5204	5056	95	na	2019-02-07
GCA_009833465.1	PRJNA595033	SAMN13544579	WUUX00000000.1	na	615	615	Serratia marcescens	strain=3725	na	latest	Scaffold	Major	Full	2020-01-07	ASM983346v1	Sir Run Run Shaw Hospital, School of Medicine, Zhejiang University	GCF_009833465.1	identical	https://ftp.ncbi.nlm.nih.gov/genomes/all/GCA/009/833/465/GCA_009833465.1_ASM983346v1	na	na	na	haploid	bacteria	5440409	5439818	59.5	0	83	83	NCBI	NCBI Prokaryotic Genome Annotation Pipeline (PGAP)	2020-01-02	5209	5060	96	na	2019-01-31
GCA_009833525.1	PRJNA595033	SAMN13544573	WUVD00000000.1	na	615	615	Serratia marcescens	strain=2686	na	latest	Scaffold	Major	Full	2020-01-07	ASM983352v1	Sir Run Run Shaw Hospital, School of Medicine, Zhejiang University	GCF_009833525.1	identical	https://ftp.ncbi.nlm.nih.gov/genomes/all/GCA/009/833/525/GCA_009833525.1_ASM983352v1	na	na	na	haploid	bacteria	5439988	5438972	59.5	0	84	84	NCBI	NCBI Prokaryotic Genome Annotation Pipeline (PGAP)	2020-01-02	5210	5066	92	na	2018-12-04
GCA_009833535.1	PRJNA595033	SAMN13544572	WUVE00000000.1	na	615	615	Serratia marcescens	strain=2291	na	latest	Scaffold	Major	Full	2020-01-07	ASM983353v1	Sir Run Run Shaw Hospital, School of Medicine, Zhejiang University	GCF_009833535.1	identical	https://ftp.ncbi.nlm.nih.gov/genomes/all/GCA/009/833/535/GCA_009833535.1_ASM983353v1	na	na	na	haploid	bacteria	5439045	5438805	59.5	0	87	87	NCBI	NCBI Prokaryotic Genome Annotation Pipeline (PGAP)	2020-01-02	5206	5055	97	na	2018-11-12
GCA_009833545.1	PRJNA595033	SAMN13544571	WUVF00000000.1	na	615	615	Serratia marcescens	strain=2079	na	latest	Scaffold	Major	Full	2020-01-07	ASM983354v1	Sir Run Run Shaw Hospital, School of Medicine, Zhejiang University	GCF_009833545.1	identical	https://ftp.ncbi.nlm.nih.gov/genomes/all/GCA/009/833/545/GCA_009833545.1_ASM983354v1	na	na	na	haploid	bacteria	5439994	5439505	59.5	0	79	79	NCBI	NCBI Prokaryotic Genome Annotation Pipeline (PGAP)	2020-01-02	5209	5057	102	na	2018-10-31
GCA_009833585.1	PRJNA595033	SAMN13544570	WUVG00000000.1	na	615	615	Serratia marcescens	strain=1758	na	latest	Scaffold	Major	Full	2020-01-07	ASM983358v1	Sir Run Run Shaw Hospital, School of Medicine, Zhejiang University	GCF_009833585.1	identical	https://ftp.ncbi.nlm.nih.gov/genomes/all/GCA/009/833/585/GCA_009833585.1_ASM983358v1	na	na	na	haploid	bacteria	5443524	5442814	59.5	0	86	86	NCBI	NCBI Prokaryotic Genome Annotation Pipeline (PGAP)	2020-01-02	5217	5064	100	na	2018-10-17
GCA_009833595.1	PRJNA595033	SAMN13544568	WUVI00000000.1	na	615	615	Serratia marcescens	strain=1486	na	latest	Scaffold	Major	Full	2020-01-07	ASM983359v1	Sir Run Run Shaw Hospital, School of Medicine, Zhejiang University	GCF_009833595.1	identical	https://ftp.ncbi.nlm.nih.gov/genomes/all/GCA/009/833/595/GCA_009833595.1_ASM983359v1	na	na	na	haploid	bacteria	5439129	5438162	59.5	0	85	85	NCBI	NCBI Prokaryotic Genome Annotation Pipeline (PGAP)	2020-01-02	5200	5056	90	na	2018-09-27
GCA_009833625.1	PRJNA595033	SAMN13544565	WUVL00000000.1	na	615	615	Serratia marcescens	strain=972	na	latest	Scaffold	Major	Full	2020-01-07	ASM983362v1	Sir Run Run Shaw Hospital, School of Medicine, Zhejiang University	GCF_009833625.1	identical	https://ftp.ncbi.nlm.nih.gov/genomes/all/GCA/009/833/625/GCA_009833625.1_ASM983362v1	na	na	na	haploid	bacteria	5450761	5450323	59.5	0	90	90	NCBI	NCBI Prokaryotic Genome Annotation Pipeline (PGAP)	2020-01-02	5220	5070	101	na	2018-09-14
GCA_009833635.1	PRJNA595033	SAMN13544562	WUVO00000000.1	na	615	615	Serratia marcescens	strain=C156	na	latest	Scaffold	Major	Full	2020-01-07	ASM983363v1	Sir Run Run Shaw Hospital, School of Medicine, Zhejiang University	GCF_009833635.1	identical	https://ftp.ncbi.nlm.nih.gov/genomes/all/GCA/009/833/635/GCA_009833635.1_ASM983363v1	na	na	na	haploid	bacteria	5454443	5453739	59.5	0	92	92	NCBI	NCBI Prokaryotic Genome Annotation Pipeline (PGAP)	2020-01-02	5231	5081	98	na	2018-07-09
GCA_009833655.1	PRJNA595033	SAMN13544563	WUVN00000000.1	na	615	615	Serratia marcescens	strain=939	na	latest	Scaffold	Major	Full	2020-01-07	ASM983365v1	Sir Run Run Shaw Hospital, School of Medicine, Zhejiang University	GCF_009833655.1	identical	https://ftp.ncbi.nlm.nih.gov/genomes/all/GCA/009/833/655/GCA_009833655.1_ASM983365v1	na	na	na	haploid	bacteria	5451070	5450572	59.5	0	84	84	NCBI	NCBI Prokaryotic Genome Annotation Pipeline (PGAP)	2020-01-02	5220	5066	101	na	2018-08-22
GCA_009833675.1	PRJNA595033	SAMN13544560	WUVQ00000000.1	na	615	615	Serratia marcescens	strain=C141	na	latest	Scaffold	Major	Full	2020-01-07	ASM983367v1	Sir Run Run Shaw Hospital, School of Medicine, Zhejiang University	GCF_009833675.1	identical	https://ftp.ncbi.nlm.nih.gov/genomes/all/GCA/009/833/675/GCA_009833675.1_ASM983367v1	na	na	na	haploid	bacteria	5453798	5453127	59.5	0	84	84	NCBI	NCBI Prokaryotic Genome Annotation Pipeline (PGAP)	2020-01-02	5224	5073	97	na	2018-07-04
GCA_009833705.1	PRJNA595033	SAMN13544561	WUVP00000000.1	na	615	615	Serratia marcescens	strain=C153	na	latest	Scaffold	Major	Full	2020-01-07	ASM983370v1	Sir Run Run Shaw Hospital, School of Medicine, Zhejiang University	GCF_009833705.1	identical	https://ftp.ncbi.nlm.nih.gov/genomes/all/GCA/009/833/705/GCA_009833705.1_ASM983370v1	na	na	na	haploid	bacteria	5441407	5440848	59.5	0	90	90	NCBI	NCBI Prokaryotic Genome Annotation Pipeline (PGAP)	2020-01-02	5211	5064	92	na	2018-07-10
GCA_009833725.1	PRJNA595033	SAMN13544559	WUVR00000000.1	na	615	615	Serratia marcescens	strain=C126	na	latest	Scaffold	Major	Full	2020-01-07	ASM983372v1	Sir Run Run Shaw Hospital, School of Medicine, Zhejiang University	GCF_009833725.1	identical	https://ftp.ncbi.nlm.nih.gov/genomes/all/GCA/009/833/725/GCA_009833725.1_ASM983372v1	na	na	na	haploid	bacteria	5353925	5353314	60	0	78	78	NCBI	NCBI Prokaryotic Genome Annotation Pipeline (PGAP)	2020-01-02	5106	4957	98	na	2018-06-26
GCA_009833745.1	PRJNA595033	SAMN13544557	WUVT00000000.1	na	615	615	Serratia marcescens	strain=C110	na	latest	Scaffold	Major	Full	2020-01-07	ASM983374v1	Sir Run Run Shaw Hospital, School of Medicine, Zhejiang University	GCF_009833745.1	identical	https://ftp.ncbi.nlm.nih.gov/genomes/all/GCA/009/833/745/GCA_009833745.1_ASM983374v1	na	na	na	haploid	bacteria	5450562	5449290	59.5	0	84	84	NCBI	NCBI Prokaryotic Genome Annotation Pipeline (PGAP)	2020-01-02	5211	5065	92	na	2018-06-16
GCA_009833755.1	PRJNA595033	SAMN13544558	WUVS00000000.1	na	615	615	Serratia marcescens	strain=C112	na	latest	Scaffold	Major	Full	2020-01-07	ASM983375v1	Sir Run Run Shaw Hospital, School of Medicine, Zhejiang University	GCF_009833755.1	identical	https://ftp.ncbi.nlm.nih.gov/genomes/all/GCA/009/833/755/GCA_009833755.1_ASM983375v1	na	na	na	haploid	bacteria	5451110	5450136	59.5	0	85	85	NCBI	NCBI Prokaryotic Genome Annotation Pipeline (PGAP)	2020-01-02	5216	5069	94	na	2018-06-15
GCA_009833765.1	PRJNA595033	SAMN13544555	WUVV00000000.1	na	615	615	Serratia marcescens	strain=C83	na	latest	Scaffold	Major	Full	2020-01-07	ASM983376v1	Sir Run Run Shaw Hospital, School of Medicine, Zhejiang University	GCF_009833765.1	identical	https://ftp.ncbi.nlm.nih.gov/genomes/all/GCA/009/833/765/GCA_009833765.1_ASM983376v1	na	na	na	haploid	bacteria	5466992	5466233	59.5	0	106	106	NCBI	NCBI Prokaryotic Genome Annotation Pipeline (PGAP)	2020-01-02	5243	5081	106	na	2018-05-28
GCA_009833805.1	PRJNA595033	SAMN13544554	WUVW00000000.1	na	615	615	Serratia marcescens	strain=C64	na	latest	Scaffold	Major	Full	2020-01-07	ASM983380v1	Sir Run Run Shaw Hospital, School of Medicine, Zhejiang University	GCF_009833805.1	identical	https://ftp.ncbi.nlm.nih.gov/genomes/all/GCA/009/833/805/GCA_009833805.1_ASM983380v1	na	na	na	haploid	bacteria	5446011	5445265	59.5	0	85	85	NCBI	NCBI Prokaryotic Genome Annotation Pipeline (PGAP)	2020-01-02	5204	5057	91	na	2018-05-17
GCA_009833815.1	PRJNA595033	SAMN13544553	WUVX00000000.1	na	615	615	Serratia marcescens	strain=C60	na	latest	Scaffold	Major	Full	2020-01-07	ASM983381v1	Sir Run Run Shaw Hospital, School of Medicine, Zhejiang University	GCF_009833815.1	identical	https://ftp.ncbi.nlm.nih.gov/genomes/all/GCA/009/833/815/GCA_009833815.1_ASM983381v1	na	na	na	haploid	bacteria	5451083	5450248	59.5	0	89	89	NCBI	NCBI Prokaryotic Genome Annotation Pipeline (PGAP)	2020-01-02	5220	5068	99	na	2018-05-17
GCA_009833845.1	PRJNA595033	SAMN13544550	WUWA00000000.1	na	615	615	Serratia marcescens	strain=C45	na	latest	Scaffold	Major	Full	2020-01-07	ASM983384v1	Sir Run Run Shaw Hospital, School of Medicine, Zhejiang University	GCF_009833845.1	identical	https://ftp.ncbi.nlm.nih.gov/genomes/all/GCA/009/833/845/GCA_009833845.1_ASM983384v1	na	na	na	haploid	bacteria	5445292	5444878	59.5	0	81	81	NCBI	NCBI Prokaryotic Genome Annotation Pipeline (PGAP)	2020-01-02	5199	5058	88	na	2018-04-26
GCA_009833865.1	PRJNA595033	SAMN13544551	WUVZ00000000.1	na	615	615	Serratia marcescens	strain=C47	na	latest	Scaffold	Major	Full	2020-01-07	ASM983386v1	Sir Run Run Shaw Hospital, School of Medicine, Zhejiang University	GCF_009833865.1	identical	https://ftp.ncbi.nlm.nih.gov/genomes/all/GCA/009/833/865/GCA_009833865.1_ASM983386v1	na	na	na	haploid	bacteria	5446028	5445993	59.5	0	81	81	NCBI	NCBI Prokaryotic Genome Annotation Pipeline (PGAP)	2020-01-02	5208	5060	97	na	2018-04-30
GCA_009833875.1	PRJNA595033	SAMN13544552	WUVY00000000.1	na	615	615	Serratia marcescens	strain=C59	na	latest	Scaffold	Major	Full	2020-01-07	ASM983387v1	Sir Run Run Shaw Hospital, School of Medicine, Zhejiang University	GCF_009833875.1	identical	https://ftp.ncbi.nlm.nih.gov/genomes/all/GCA/009/833/875/GCA_009833875.1_ASM983387v1	na	na	na	haploid	bacteria	5355230	5354655	60	0	69	69	NCBI	NCBI Prokaryotic Genome Annotation Pipeline (PGAP)	2020-01-02	5101	4954	97	na	2018-05-18
GCA_009833905.1	PRJNA595033	SAMN13544547	WUWD00000000.1	na	615	615	Serratia marcescens	strain=C8	na	latest	Scaffold	Major	Full	2020-01-07	ASM983390v1	Sir Run Run Shaw Hospital, School of Medicine, Zhejiang University	GCF_009833905.1	identical	https://ftp.ncbi.nlm.nih.gov/genomes/all/GCA/009/833/905/GCA_009833905.1_ASM983390v1	na	na	na	haploid	bacteria	5449056	5448635	59.5	0	85	85	NCBI	NCBI Prokaryotic Genome Annotation Pipeline (PGAP)	2020-01-02	5211	5064	94	na	2018-04-12
GCA_009833915.1	PRJNA595033	SAMN13544546	WUWE00000000.1	na	615	615	Serratia marcescens	strain=C5	na	latest	Scaffold	Major	Full	2020-01-07	ASM983391v1	Sir Run Run Shaw Hospital, School of Medicine, Zhejiang University	GCF_009833915.1	identical	https://ftp.ncbi.nlm.nih.gov/genomes/all/GCA/009/833/915/GCA_009833915.1_ASM983391v1	na	na	na	haploid	bacteria	5449770	5449407	59.5	0	98	98	NCBI	NCBI Prokaryotic Genome Annotation Pipeline (PGAP)	2020-01-02	5222	5076	95	na	2018-04-13
GCA_009834305.1	PRJNA504482	SAMN10393815	na	na	615	615	Serratia marcescens	strain=N10A28	na	latest	Complete Genome	Major	Full	2020-01-08	ASM983430v1	University of Texas at Austin	GCF_009834305.1	identical	https://ftp.ncbi.nlm.nih.gov/genomes/all/GCA/009/834/305/GCA_009834305.1_ASM983430v1	na	na	na	haploid	bacteria	5276341	5276341	60	1	1	1	NCBI	NCBI Prokaryotic Genome Annotation Pipeline (PGAP)	2018-11-13	5013	4840	129	na	#N/A
GCA_009858195.1	PRJNA597508	SAMN13676638	na	na	615	615	Serratia marcescens	strain=1602	na	latest	Complete Genome	Major	Full	2020-01-13	ASM985819v1	Affiliated Cancer Hospital of Zheng Zhou University	GCF_009858195.1	identical	https://ftp.ncbi.nlm.nih.gov/genomes/all/GCA/009/858/195/GCA_009858195.1_ASM985819v1	na	na	na	haploid	bacteria	5165500	5165500	60	2	2	2	NCBI	NCBI Prokaryotic Genome Annotation Pipeline (PGAP)	2020-01-10	4868	4702	121	na	2018-10-21
GCA_009900725.1	PRJNA600309	SAMN13812493	JAAABD000000000.1	na	2738127	2738127	Serratia sp. Z4	strain=Z4	na	latest	Contig	Major	Full	2020-01-17	ASM990072v1	Wenzhou University	GCF_009900725.1	identical	https://ftp.ncbi.nlm.nih.gov/genomes/all/GCA/009/900/725/GCA_009900725.1_ASM990072v1	na	na	na	haploid	bacteria	5369635	5369635	59.5	0	32	32	Wenzhou University	Annotation submitted by Wenzhou University	2020-01-17	0	0	0	na	#N/A
GCA_009905295.1	PRJNA600387	SAMN13818260	na	na	2697369	2697369	Serratia sp. NGAS9	strain=NGAS9	na	latest	Complete Genome	Major	Full	2020-01-19	ASM990529v1	Georg-August-University Goettingen	na	na	https://ftp.ncbi.nlm.nih.gov/genomes/all/GCA/009/905/295/GCA_009905295.1_ASM990529v1	contaminated	na	na	haploid	bacteria	5155009	5155009	59.5	1	1	1	NCBI	NCBI Prokaryotic Genome Annotation Pipeline (PGAP)	2020-01-13	4866	4702	130	na	#N/A
GCA_009909345.1	PRJNA595033	SAMN13840998	na	na	615	615	Serratia marcescens	strain=4201	na	latest	Complete Genome	Major	Full	2020-01-21	ASM990934v1	Sir Run Run Shaw Hospital, School of Medicine, Zhejiang University	GCF_009909345.1	identical	https://ftp.ncbi.nlm.nih.gov/genomes/all/GCA/009/909/345/GCA_009909345.1_ASM990934v1	na	na	na	haploid	bacteria	5428798	5428798	59.5	3	3	3	NCBI	NCBI Prokaryotic Genome Annotation Pipeline (PGAP)	2020-01-15	5188	5008	128	na	2019-02-27
GCA_009909365.1	PRJNA595033	SAMN13840997	na	na	615	615	Serratia marcescens	strain=3024	na	latest	Complete Genome	Major	Full	2020-01-21	ASM990936v1	Sir Run Run Shaw Hospital, School of Medicine, Zhejiang University	GCF_009909365.1	identical	https://ftp.ncbi.nlm.nih.gov/genomes/all/GCA/009/909/365/GCA_009909365.1_ASM990936v1	na	na	na	haploid	bacteria	5534941	5534941	59.5	3	3	3	NCBI	NCBI Prokaryotic Genome Annotation Pipeline (PGAP)	2020-01-15	5288	5099	132	na	2018-12-25
GCA_009909385.1	PRJNA595033	SAMN13840995	na	na	615	615	Serratia marcescens	strain=1140-	na	latest	Complete Genome	Major	Full	2020-01-21	ASM990938v1	Sir Run Run Shaw Hospital, School of Medicine, Zhejiang University	GCF_009909385.1	identical	https://ftp.ncbi.nlm.nih.gov/genomes/all/GCA/009/909/385/GCA_009909385.1_ASM990938v1	na	na	na	haploid	bacteria	5535124	5535124	59.5	3	3	3	NCBI	NCBI Prokaryotic Genome Annotation Pipeline (PGAP)	2020-01-15	5287	5094	132	na	2018-09-05
GCA_009909405.1	PRJNA595033	SAMN13840996	na	na	615	615	Serratia marcescens	strain=2838	na	latest	Complete Genome	Major	Full	2020-01-21	ASM990940v1	Sir Run Run Shaw Hospital, School of Medicine, Zhejiang University	GCF_009909405.1	identical	https://ftp.ncbi.nlm.nih.gov/genomes/all/GCA/009/909/405/GCA_009909405.1_ASM990940v1	na	na	na	haploid	bacteria	5522536	5522536	59.5	3	3	3	NCBI	NCBI Prokaryotic Genome Annotation Pipeline (PGAP)	2020-01-15	5273	5085	130	na	2018-12-17
GCA_009909425.1	PRJNA595033	SAMN13840994	na	na	615	615	Serratia marcescens	strain=C110	na	latest	Complete Genome	Major	Full	2020-01-21	ASM990942v1	Sir Run Run Shaw Hospital, School of Medicine, Zhejiang University	GCF_009909425.1	identical	https://ftp.ncbi.nlm.nih.gov/genomes/all/GCA/009/909/425/GCA_009909425.1_ASM990942v1	na	na	na	haploid	bacteria	5533861	5533861	59.5	3	3	3	NCBI	NCBI Prokaryotic Genome Annotation Pipeline (PGAP)	2020-01-15	5285	5095	132	na	2018-06-16
GCA_009910575.1	PRJNA579367	SAMN13681136	JAAAXN000000000.1	na	47917	47917	Serratia fonticola	strain=PE1_DF166	na	latest	Contig	Major	Full	2020-01-21	DF166	University of Sao Paulo	GCF_009910575.1	identical	https://ftp.ncbi.nlm.nih.gov/genomes/all/GCA/009/910/575/GCA_009910575.1_DF166	na	na	na	haploid	bacteria	5739774	5739774	53.5	0	110	110	NCBI	NCBI Prokaryotic Genome Annotation Pipeline (PGAP)	2020-01-16	5371	5208	85	32991273	2018-08-12
GCA_009936295.1	PRJDB8907	SAMD00191436	na	na	615	615	Serratia marcescens	strain=ATCC 274	na	latest	Complete Genome	Major	Full	2020-01-15	ASM993629v1	Faculty of Bioresource Sciences, Akita Prefectural University	GCF_009936295.1	identical	https://ftp.ncbi.nlm.nih.gov/genomes/all/GCA/009/936/295/GCA_009936295.1_ASM993629v1	na	na	na	haploid	bacteria	5148533	5148533	59.5	1	1	1	Faculty of Bioresource Sciences, Akita Prefectural University	Annotation submitted by Faculty of Bioresource Sciences, Akita Prefectural University	2020-03-03	4918	4799	119	na	2019-03-27
GCA_009936565.1	PRJNA602295	SAMN13887607	JAABOX000000000.1	na	47917	47917	Serratia fonticola	strain=S14	na	latest	Contig	Major	Full	2020-01-27	ASM993656v1	Michigan State University	GCF_009936565.1	identical	https://ftp.ncbi.nlm.nih.gov/genomes/all/GCA/009/936/565/GCA_009936565.1_ASM993656v1	na	na	na	haploid	bacteria	6176978	6176978	53.5	0	100	100	NCBI	NCBI Prokaryotic Genome Annotation Pipeline (PGAP)	2020-01-21	5737	5591	74	na	2017-11-12
GCA_009938955.1	PRJNA602517	SAMN13897187	JAACLP000000000.1	na	615	615	Serratia marcescens	strain=SER_525	na	latest	Scaffold	Major	Full	2020-01-28	ASM993895v1	University of Pittsburgh	GCF_009938955.1	identical	https://ftp.ncbi.nlm.nih.gov/genomes/all/GCA/009/938/955/GCA_009938955.1_ASM993895v1	na	na	na	haploid	bacteria	5264876	5264776	60	0	44	44	NCBI	NCBI Prokaryotic Genome Annotation Pipeline (PGAP)	2020-01-23	4996	4847	110	na	1905-07-10
GCA_009939145.1	PRJNA602517	SAMN13897178	JAACLL000000000.1	na	615	615	Serratia marcescens	strain=SER_502	na	latest	Scaffold	Major	Full	2020-01-28	ASM993914v1	University of Pittsburgh	GCF_009939145.1	identical	https://ftp.ncbi.nlm.nih.gov/genomes/all/GCA/009/939/145/GCA_009939145.1_ASM993914v1	na	na	na	haploid	bacteria	5158419	5158219	60	0	34	34	NCBI	NCBI Prokaryotic Genome Annotation Pipeline (PGAP)	2020-01-23	4876	4727	102	na	1905-07-10
GCA_009939185.1	PRJNA602517	SAMN13897177	JAACLK000000000.1	na	615	615	Serratia marcescens	strain=SER_501	na	latest	Scaffold	Major	Full	2020-01-28	ASM993918v1	University of Pittsburgh	GCF_009939185.1	identical	https://ftp.ncbi.nlm.nih.gov/genomes/all/GCA/009/939/185/GCA_009939185.1_ASM993918v1	na	na	na	haploid	bacteria	5138268	5138168	60	0	52	52	NCBI	NCBI Prokaryotic Genome Annotation Pipeline (PGAP)	2020-01-23	4893	4733	109	na	1905-07-10
GCA_010078255.1	PRJNA602517	SAMN13897181	JAACLO000000000.1	na	615	615	Serratia marcescens	strain=SER_514	na	latest	Contig	Major	Full	2020-01-31	ASM1007825v1	University of Pittsburgh	GCF_010078255.1	identical	https://ftp.ncbi.nlm.nih.gov/genomes/all/GCA/010/078/255/GCA_010078255.1_ASM1007825v1	annotation fails completeness check	na	na	haploid	bacteria	4865490	4865490	60	0	57	57	NCBI	NCBI Prokaryotic Genome Annotation Pipeline (PGAP)	2020-01-23	4638	4499	99	na	#N/A
GCA_010078335.1	PRJNA602517	SAMN13897179	JAACLM000000000.1	na	615	615	Serratia marcescens	strain=SER_505	na	latest	Contig	Major	Full	2020-01-31	ASM1007833v1	University of Pittsburgh	GCF_010078335.1	identical	https://ftp.ncbi.nlm.nih.gov/genomes/all/GCA/010/078/335/GCA_010078335.1_ASM1007833v1	na	na	na	haploid	bacteria	5275834	5275834	60	0	62	62	NCBI	NCBI Prokaryotic Genome Annotation Pipeline (PGAP)	2020-01-23	5002	4853	106	na	1905-07-10
GCA_010078355.1	PRJNA602517	SAMN13897180	JAACLN000000000.1	na	615	615	Serratia marcescens	strain=SER_508	na	latest	Scaffold	Major	Full	2020-01-31	ASM1007835v1	University of Pittsburgh	GCF_010078355.1	identical	https://ftp.ncbi.nlm.nih.gov/genomes/all/GCA/010/078/355/GCA_010078355.1_ASM1007835v1	na	na	na	haploid	bacteria	5158147	5157847	60	0	31	31	NCBI	NCBI Prokaryotic Genome Annotation Pipeline (PGAP)	2020-01-23	4875	4730	102	na	1905-07-10
GCA_010092645.1	PRJNA602517	SAMN13897186	JAADCJ000000000.1	na	615	615	Serratia marcescens	strain=SER_523	na	latest	Scaffold	Major	Full	2020-02-02	ASM1009264v1	University of Pittsburgh	GCF_010092645.1	identical	https://ftp.ncbi.nlm.nih.gov/genomes/all/GCA/010/092/645/GCA_010092645.1_ASM1009264v1	na	na	na	haploid	bacteria	5263562	5263442	60	0	56	56	NCBI	NCBI Prokaryotic Genome Annotation Pipeline (PGAP)	2020-01-27	4997	4842	109	na	1905-07-10
GCA_010092665.1	PRJNA602517	SAMN13897184	JAADCH000000000.1	na	615	615	Serratia marcescens	strain=SER_520	na	latest	Scaffold	Major	Full	2020-02-02	ASM1009266v1	University of Pittsburgh	GCF_010092665.1	identical	https://ftp.ncbi.nlm.nih.gov/genomes/all/GCA/010/092/665/GCA_010092665.1_ASM1009266v1	na	na	na	haploid	bacteria	5084743	5084603	60	0	85	85	NCBI	NCBI Prokaryotic Genome Annotation Pipeline (PGAP)	2020-01-27	4874	4689	99	na	#N/A
GCA_010092675.1	PRJNA602517	SAMN13897185	JAADCI000000000.1	na	615	615	Serratia marcescens	strain=SER_522	na	latest	Scaffold	Major	Full	2020-02-02	ASM1009267v1	University of Pittsburgh	GCF_010092675.1	identical	https://ftp.ncbi.nlm.nih.gov/genomes/all/GCA/010/092/675/GCA_010092675.1_ASM1009267v1	na	na	na	haploid	bacteria	5263048	5262948	60	0	57	57	NCBI	NCBI Prokaryotic Genome Annotation Pipeline (PGAP)	2020-01-27	4996	4839	109	na	1905-07-10
GCA_010092745.1	PRJNA602517	SAMN13897183	JAADCG000000000.1	na	615	615	Serratia marcescens	strain=SER_518	na	latest	Scaffold	Major	Full	2020-02-02	ASM1009274v1	University of Pittsburgh	GCF_010092745.1	identical	https://ftp.ncbi.nlm.nih.gov/genomes/all/GCA/010/092/745/GCA_010092745.1_ASM1009274v1	na	na	na	haploid	bacteria	5258903	5258793	60	0	56	56	NCBI	NCBI Prokaryotic Genome Annotation Pipeline (PGAP)	2020-01-27	4990	4836	105	na	1905-07-10
GCA_010092755.1	PRJNA602517	SAMN13897176	JAADCE000000000.1	na	615	615	Serratia marcescens	strain=SER_500	na	latest	Scaffold	Major	Full	2020-02-02	ASM1009275v1	University of Pittsburgh	GCF_010092755.1	identical	https://ftp.ncbi.nlm.nih.gov/genomes/all/GCA/010/092/755/GCA_010092755.1_ASM1009275v1	na	na	na	haploid	bacteria	5150929	5150719	60	0	33	33	NCBI	NCBI Prokaryotic Genome Annotation Pipeline (PGAP)	2020-01-27	4865	4707	102	na	1905-07-10
GCA_010092765.1	PRJNA602517	SAMN13897182	JAADCF000000000.1	na	615	615	Serratia marcescens	strain=SER_517	na	latest	Scaffold	Major	Full	2020-02-02	ASM1009276v1	University of Pittsburgh	GCF_010092765.1	identical	https://ftp.ncbi.nlm.nih.gov/genomes/all/GCA/010/092/765/GCA_010092765.1_ASM1009276v1	na	na	na	haploid	bacteria	5262210	5261970	60	0	52	52	NCBI	NCBI Prokaryotic Genome Annotation Pipeline (PGAP)	2020-01-27	4987	4832	107	na	1905-07-10
GCA_010119335.3	PRJNA580358	SAMN13155787	na	na	2663241	2663241	Serratia sp. HRI	strain=HRI	na	latest	Complete Genome	Major	Full	2021-09-23	ASM1011933v3	University of the Free State	GCF_010119335.3	identical	https://ftp.ncbi.nlm.nih.gov/genomes/all/GCA/010/119/335/GCA_010119335.3_ASM1011933v3	na	na	na	haploid	bacteria	5533130	5533130	59	1	1	1	NCBI	NCBI Prokaryotic Genome Annotation Pipeline (PGAP)	2021-09-17	5335	5086	126	na	#N/A
GCA_010499315.1	PRJNA605065	SAMN14013650	JAAGON000000000.1	na	615	615	Serratia marcescens	strain=S722	na	latest	Contig	Major	Full	2020-02-12	ASM1049931v1	Peking University	GCF_010499315.1	identical	https://ftp.ncbi.nlm.nih.gov/genomes/all/GCA/010/499/315/GCA_010499315.1_ASM1049931v1	na	na	na	haploid	bacteria	5113703	5113703	59.5	0	19	19	NCBI	NCBI Prokaryotic Genome Annotation Pipeline (PGAP)	2020-02-07	4874	4743	111	na	2017-12-11
GCA_010499325.1	PRJNA605065	SAMN14013654	JAAGOP000000000.1	na	615	615	Serratia marcescens	strain=S1464	na	latest	Contig	Major	Full	2020-02-12	ASM1049932v1	Peking University	GCF_010499325.1	identical	https://ftp.ncbi.nlm.nih.gov/genomes/all/GCA/010/499/325/GCA_010499325.1_ASM1049932v1	na	na	na	haploid	bacteria	5061891	5061891	60	0	21	21	NCBI	NCBI Prokaryotic Genome Annotation Pipeline (PGAP)	2020-02-07	4792	4652	100	na	2019-04-02
GCA_010499335.1	PRJNA605065	SAMN14013653	JAAGOO000000000.1	na	615	615	Serratia marcescens	strain=S1461	na	latest	Contig	Major	Full	2020-02-12	ASM1049933v1	Peking University	GCF_010499335.1	identical	https://ftp.ncbi.nlm.nih.gov/genomes/all/GCA/010/499/335/GCA_010499335.1_ASM1049933v1	na	na	na	haploid	bacteria	5058527	5058527	60	0	17	17	NCBI	NCBI Prokaryotic Genome Annotation Pipeline (PGAP)	2020-02-07	4789	4648	101	na	2019-04-03
GCA_010499345.1	PRJNA605065	SAMN14013649	JAAGOM000000000.1	na	615	615	Serratia marcescens	strain=S717	na	latest	Contig	Major	Full	2020-02-12	ASM1049934v1	Peking University	GCF_010499345.1	identical	https://ftp.ncbi.nlm.nih.gov/genomes/all/GCA/010/499/345/GCA_010499345.1_ASM1049934v1	na	na	na	haploid	bacteria	5113006	5113006	59.5	0	19	19	NCBI	NCBI Prokaryotic Genome Annotation Pipeline (PGAP)	2020-02-07	4873	4743	110	na	2017-11-20
GCA_010499355.1	PRJNA605065	SAMN14013648	JAAGOL000000000.1	na	615	615	Serratia marcescens	strain=S716	na	latest	Scaffold	Major	Full	2020-02-12	ASM1049935v1	Peking University	GCF_010499355.1	identical	https://ftp.ncbi.nlm.nih.gov/genomes/all/GCA/010/499/355/GCA_010499355.1_ASM1049935v1	na	na	na	haploid	bacteria	5114138	5114128	59.5	0	19	19	NCBI	NCBI Prokaryotic Genome Annotation Pipeline (PGAP)	2020-02-07	4874	4742	112	na	2017-11-12
GCA_010499415.1	PRJNA605065	SAMN14013646	JAAGOJ000000000.1	na	615	615	Serratia marcescens	strain=S697	na	latest	Contig	Major	Full	2020-02-12	ASM1049941v1	Peking University	GCF_010499415.1	identical	https://ftp.ncbi.nlm.nih.gov/genomes/all/GCA/010/499/415/GCA_010499415.1_ASM1049941v1	na	na	na	haploid	bacteria	5114102	5114102	59.5	0	20	20	NCBI	NCBI Prokaryotic Genome Annotation Pipeline (PGAP)	2020-02-07	4875	4743	112	na	2017-11-08
GCA_010499445.1	PRJNA605065	SAMN14013647	JAAGOK000000000.1	na	615	615	Serratia marcescens	strain=S708	na	latest	Scaffold	Major	Full	2020-02-12	ASM1049944v1	Peking University	GCF_010499445.1	identical	https://ftp.ncbi.nlm.nih.gov/genomes/all/GCA/010/499/445/GCA_010499445.1_ASM1049944v1	na	na	na	haploid	bacteria	5114002	5113992	59.5	0	19	19	NCBI	NCBI Prokaryotic Genome Annotation Pipeline (PGAP)	2020-02-07	4873	4742	110	na	2017-10-19
GCA_010588255.1	PRJNA553678	SAMN12250809	VKSF00000000.1	na	615	615	Serratia marcescens	strain=AS012490	na	latest	Scaffold	Major	Full	2020-02-14	ASM1058825v1	Ares Genetics	GCF_010588255.1	identical	https://ftp.ncbi.nlm.nih.gov/genomes/all/GCA/010/588/255/GCA_010588255.1_ASM1058825v1	na	na	na	haploid	bacteria	5422295	5421509	59.5	0	773	773	Ares Genetics	Annotation submitted by Ares Genetics	2020-02-14	0	0	0	na	#N/A
GCA_010590205.1	PRJNA553678	SAMN12250789	VKSS00000000.1	na	615	615	Serratia marcescens	strain=AS012470	na	latest	Scaffold	Major	Full	2020-02-14	ASM1059020v1	Ares Genetics	GCF_010590205.1	identical	https://ftp.ncbi.nlm.nih.gov/genomes/all/GCA/010/590/205/GCA_010590205.1_ASM1059020v1	na	na	na	haploid	bacteria	5235069	5234296	60	0	355	355	Ares Genetics	Annotation submitted by Ares Genetics	2020-02-14	0	0	0	na	2016-01-20
GCA_010590285.1	PRJNA553678	SAMN12250785	VKSV00000000.1	na	615	615	Serratia marcescens	strain=AS012466	na	latest	Scaffold	Major	Full	2020-02-14	ASM1059028v1	Ares Genetics	GCF_010590285.1	identical	https://ftp.ncbi.nlm.nih.gov/genomes/all/GCA/010/590/285/GCA_010590285.1_ASM1059028v1	na	na	na	haploid	bacteria	5401177	5400498	59.5	0	304	304	Ares Genetics	Annotation submitted by Ares Genetics	2020-02-14	0	0	0	na	#N/A
GCA_010590485.1	PRJNA553678	SAMN12250773	VKTE00000000.1	na	615	615	Serratia marcescens	strain=AS012454	na	latest	Scaffold	Major	Full	2020-02-14	ASM1059048v1	Ares Genetics	GCF_010590485.1	identical	https://ftp.ncbi.nlm.nih.gov/genomes/all/GCA/010/590/485/GCA_010590485.1_ASM1059048v1	na	na	na	haploid	bacteria	5197038	5196356	60	0	526	526	Ares Genetics	Annotation submitted by Ares Genetics	2020-02-14	0	0	0	na	#N/A
GCA_010590545.1	PRJNA553678	SAMN12250771	VKTG00000000.1	na	615	615	Serratia marcescens	strain=AS012452	na	latest	Scaffold	Major	Full	2020-02-14	ASM1059054v1	Ares Genetics	GCF_010590545.1	identical	https://ftp.ncbi.nlm.nih.gov/genomes/all/GCA/010/590/545/GCA_010590545.1_ASM1059054v1	na	na	na	haploid	bacteria	5962438	5961650	59.5	0	749	749	Ares Genetics	Annotation submitted by Ares Genetics	2020-02-14	0	0	0	na	#N/A
GCA_010590895.1	PRJNA553678	SAMN12250752	VKTU00000000.1	na	615	615	Serratia marcescens	strain=AS012433	na	latest	Scaffold	Major	Full	2020-02-14	ASM1059089v1	Ares Genetics	GCF_010590895.1	identical	https://ftp.ncbi.nlm.nih.gov/genomes/all/GCA/010/590/895/GCA_010590895.1_ASM1059089v1	na	na	na	haploid	bacteria	5184686	5183996	60	0	443	443	Ares Genetics	Annotation submitted by Ares Genetics	2020-02-14	0	0	0	na	2015-02-03
GCA_010590935.1	PRJNA553678	SAMN12250750	VKTW00000000.1	na	615	615	Serratia marcescens	strain=AS012431	na	latest	Scaffold	Major	Full	2020-02-14	ASM1059093v1	Ares Genetics	GCF_010590935.1	identical	https://ftp.ncbi.nlm.nih.gov/genomes/all/GCA/010/590/935/GCA_010590935.1_ASM1059093v1	na	na	na	haploid	bacteria	5258677	5257692	60	0	432	432	Ares Genetics	Annotation submitted by Ares Genetics	2020-02-14	0	0	0	na	#N/A
GCA_010590995.1	PRJNA553678	SAMN12250747	VKTZ00000000.1	na	615	615	Serratia marcescens	strain=AS012428	na	latest	Scaffold	Major	Full	2020-02-14	ASM1059099v1	Ares Genetics	GCF_010590995.1	identical	https://ftp.ncbi.nlm.nih.gov/genomes/all/GCA/010/590/995/GCA_010590995.1_ASM1059099v1	na	na	na	haploid	bacteria	5381074	5380199	59.5	0	510	510	Ares Genetics	Annotation submitted by Ares Genetics	2020-02-14	0	0	0	na	#N/A
GCA_010591095.1	PRJNA553678	SAMN12250741	VKUF00000000.1	na	615	615	Serratia marcescens	strain=AS012422	na	latest	Scaffold	Major	Full	2020-02-14	ASM1059109v1	Ares Genetics	GCF_010591095.1	identical	https://ftp.ncbi.nlm.nih.gov/genomes/all/GCA/010/591/095/GCA_010591095.1_ASM1059109v1	na	na	na	haploid	bacteria	5472968	5472279	60	0	1083	1083	Ares Genetics	Annotation submitted by Ares Genetics	2020-02-14	0	0	0	na	#N/A
GCA_010592785.1	PRJNA553678	SAMN12250707	VKVH00000000.1	na	615	615	Serratia marcescens	strain=AS012388	na	latest	Scaffold	Major	Full	2020-02-14	ASM1059278v1	Ares Genetics	GCF_010592785.1	identical	https://ftp.ncbi.nlm.nih.gov/genomes/all/GCA/010/592/785/GCA_010592785.1_ASM1059278v1	na	na	na	haploid	bacteria	5493783	5493100	60	0	1644	1644	Ares Genetics	Annotation submitted by Ares Genetics	2020-02-14	0	0	0	na	#N/A
GCA_010594485.1	PRJNA553678	SAMN12250694	VKVQ00000000.1	na	615	615	Serratia marcescens	strain=AS012375	na	latest	Scaffold	Major	Full	2020-02-14	ASM1059448v1	Ares Genetics	GCF_010594485.1	identical	https://ftp.ncbi.nlm.nih.gov/genomes/all/GCA/010/594/485/GCA_010594485.1_ASM1059448v1	na	na	na	haploid	bacteria	5404097	5403028	60	0	1423	1423	Ares Genetics	Annotation submitted by Ares Genetics	2020-02-14	0	0	0	na	#N/A
GCA_010597575.1	PRJNA553678	SAMN12250652	VKWS00000000.1	na	615	615	Serratia marcescens	strain=AS012333	na	latest	Scaffold	Major	Full	2020-02-14	ASM1059757v1	Ares Genetics	GCF_010597575.1	identical	https://ftp.ncbi.nlm.nih.gov/genomes/all/GCA/010/597/575/GCA_010597575.1_ASM1059757v1	na	na	na	haploid	bacteria	5296537	5295856	60	0	334	334	Ares Genetics	Annotation submitted by Ares Genetics	2020-02-14	0	0	0	na	#N/A
GCA_010597745.1	PRJNA553678	SAMN12250642	VKXA00000000.1	na	615	615	Serratia marcescens	strain=AS012323	na	latest	Scaffold	Major	Full	2020-02-14	ASM1059774v1	Ares Genetics	GCF_010597745.1	identical	https://ftp.ncbi.nlm.nih.gov/genomes/all/GCA/010/597/745/GCA_010597745.1_ASM1059774v1	na	na	na	haploid	bacteria	5214702	5214002	59.5	0	748	748	Ares Genetics	Annotation submitted by Ares Genetics	2020-02-14	0	0	0	na	#N/A
GCA_010597835.1	PRJNA553678	SAMN12250641	VKXB00000000.1	na	615	615	Serratia marcescens	strain=AS012322	na	latest	Scaffold	Major	Full	2020-02-14	ASM1059783v1	Ares Genetics	GCF_010597835.1	identical	https://ftp.ncbi.nlm.nih.gov/genomes/all/GCA/010/597/835/GCA_010597835.1_ASM1059783v1	na	na	na	haploid	bacteria	5245449	5244967	60	0	259	259	Ares Genetics	Annotation submitted by Ares Genetics	2020-02-14	0	0	0	na	2016-04-14
GCA_010598015.1	PRJNA553678	SAMN12250628	VKXL00000000.1	na	615	615	Serratia marcescens	strain=AS012309	na	latest	Scaffold	Major	Full	2020-02-14	ASM1059801v1	Ares Genetics	GCF_010598015.1	identical	https://ftp.ncbi.nlm.nih.gov/genomes/all/GCA/010/598/015/GCA_010598015.1_ASM1059801v1	na	na	na	haploid	bacteria	5146431	5145751	60	0	243	243	Ares Genetics	Annotation submitted by Ares Genetics	2020-02-14	0	0	0	na	2015-07-26
GCA_010598185.1	PRJNA553678	SAMN12250617	VKXT00000000.1	na	615	615	Serratia marcescens	strain=AS012298	na	latest	Scaffold	Major	Full	2020-02-14	ASM1059818v1	Ares Genetics	GCF_010598185.1	identical	https://ftp.ncbi.nlm.nih.gov/genomes/all/GCA/010/598/185/GCA_010598185.1_ASM1059818v1	na	na	na	haploid	bacteria	5119603	5118736	59.5	0	577	577	Ares Genetics	Annotation submitted by Ares Genetics	2020-02-14	0	0	0	na	#N/A
GCA_010598195.1	PRJNA553678	SAMN12250616	VKXU00000000.1	na	615	615	Serratia marcescens	strain=AS012297	na	latest	Scaffold	Major	Full	2020-02-14	ASM1059819v1	Ares Genetics	GCF_010598195.1	identical	https://ftp.ncbi.nlm.nih.gov/genomes/all/GCA/010/598/195/GCA_010598195.1_ASM1059819v1	na	na	na	haploid	bacteria	5035979	5035108	60	0	326	326	Ares Genetics	Annotation submitted by Ares Genetics	2020-02-14	0	0	0	na	#N/A
GCA_010598525.1	PRJNA553678	SAMN12250588	VKYN00000000.1	na	615	615	Serratia marcescens	strain=AS012269	na	latest	Scaffold	Major	Full	2020-02-14	ASM1059852v1	Ares Genetics	GCF_010598525.1	identical	https://ftp.ncbi.nlm.nih.gov/genomes/all/GCA/010/598/525/GCA_010598525.1_ASM1059852v1	na	na	na	haploid	bacteria	5437237	5436941	59.5	0	1327	1327	Ares Genetics	Annotation submitted by Ares Genetics	2020-02-14	0	0	0	na	#N/A
GCA_010598685.1	PRJNA553678	SAMN12250579	VKYS00000000.1	na	615	615	Serratia marcescens	strain=AS012260	na	latest	Scaffold	Major	Full	2020-02-14	ASM1059868v1	Ares Genetics	GCF_010598685.1	identical	https://ftp.ncbi.nlm.nih.gov/genomes/all/GCA/010/598/685/GCA_010598685.1_ASM1059868v1	na	na	na	haploid	bacteria	5417058	5416474	60	0	318	318	Ares Genetics	Annotation submitted by Ares Genetics	2020-02-14	0	0	0	na	#N/A
GCA_010598745.1	PRJNA553678	SAMN12250578	VKYT00000000.1	na	615	615	Serratia marcescens	strain=AS012259	na	latest	Scaffold	Major	Full	2020-02-14	ASM1059874v1	Ares Genetics	GCF_010598745.1	identical	https://ftp.ncbi.nlm.nih.gov/genomes/all/GCA/010/598/745/GCA_010598745.1_ASM1059874v1	na	na	na	haploid	bacteria	5300353	5299668	59.5	0	267	267	Ares Genetics	Annotation submitted by Ares Genetics	2020-02-14	0	0	0	na	2015-11-24
GCA_010598915.1	PRJNA553678	SAMN12250569	VKZC00000000.1	na	615	615	Serratia marcescens	strain=AS012250	na	latest	Scaffold	Major	Full	2020-02-14	ASM1059891v1	Ares Genetics	GCF_010598915.1	identical	https://ftp.ncbi.nlm.nih.gov/genomes/all/GCA/010/598/915/GCA_010598915.1_ASM1059891v1	na	na	na	haploid	bacteria	5161750	5161165	60	0	349	349	Ares Genetics	Annotation submitted by Ares Genetics	2020-02-14	0	0	0	na	2015-09-09
GCA_010599015.1	PRJNA553678	SAMN12250559	VKZJ00000000.1	na	615	615	Serratia marcescens	strain=AS012240	na	latest	Scaffold	Major	Full	2020-02-14	ASM1059901v1	Ares Genetics	GCF_010599015.1	identical	https://ftp.ncbi.nlm.nih.gov/genomes/all/GCA/010/599/015/GCA_010599015.1_ASM1059901v1	na	na	na	haploid	bacteria	5653739	5653159	59	0	602	602	Ares Genetics	Annotation submitted by Ares Genetics	2020-02-14	0	0	0	na	#N/A
GCA_010602435.1	PRJNA553678	SAMN12250615	VKXV00000000.1	na	615	615	Serratia marcescens	strain=AS012296	na	latest	Scaffold	Major	Full	2020-02-14	ASM1060243v1	Ares Genetics	GCF_010602435.1	identical	https://ftp.ncbi.nlm.nih.gov/genomes/all/GCA/010/602/435/GCA_010602435.1_ASM1060243v1	na	na	na	haploid	bacteria	5424918	5424274	59.5	0	620	620	Ares Genetics	Annotation submitted by Ares Genetics	2020-02-14	0	0	0	na	#N/A
GCA_010612285.1	PRJNA553678	SAMN12250777	WVHU00000000.1	na	615	615	Serratia marcescens	strain=AS012458	na	latest	Scaffold	Major	Full	2020-02-14	ASM1061228v1	Ares Genetics	GCF_010612285.1	identical	https://ftp.ncbi.nlm.nih.gov/genomes/all/GCA/010/612/285/GCA_010612285.1_ASM1061228v1	na	na	na	haploid	bacteria	5328634	5327760	59.5	0	680	680	Ares Genetics	Annotation submitted by Ares Genetics	2020-02-14	0	0	0	na	#N/A
GCA_010612305.1	PRJNA553678	SAMN12250705	WVHV00000000.1	na	615	615	Serratia marcescens	strain=AS012386	na	latest	Scaffold	Major	Full	2020-02-14	ASM1061230v1	Ares Genetics	GCF_010612305.1	identical	https://ftp.ncbi.nlm.nih.gov/genomes/all/GCA/010/612/305/GCA_010612305.1_ASM1061230v1	na	na	na	haploid	bacteria	5501671	5500984	60	0	1728	1728	Ares Genetics	Annotation submitted by Ares Genetics	2020-02-14	0	0	0	na	#N/A
GCA_010612345.1	PRJNA553678	SAMN12250643	WVHW00000000.1	na	615	615	Serratia marcescens	strain=AS012324	na	latest	Scaffold	Major	Full	2020-02-14	ASM1061234v1	Ares Genetics	GCF_010612345.1	identical	https://ftp.ncbi.nlm.nih.gov/genomes/all/GCA/010/612/345/GCA_010612345.1_ASM1061234v1	na	na	na	haploid	bacteria	5192887	5192592	59.5	0	332	332	Ares Genetics	Annotation submitted by Ares Genetics	2020-02-14	0	0	0	na	2015-07-13
GCA_010612385.1	PRJNA553678	SAMN12250618	WVHX00000000.1	na	615	615	Serratia marcescens	strain=AS012299	na	latest	Scaffold	Major	Full	2020-02-14	ASM1061238v1	Ares Genetics	GCF_010612385.1	identical	https://ftp.ncbi.nlm.nih.gov/genomes/all/GCA/010/612/385/GCA_010612385.1_ASM1061238v1	na	na	na	haploid	bacteria	5163457	5162674	59.5	0	325	325	Ares Genetics	Annotation submitted by Ares Genetics	2020-02-14	0	0	0	na	2015-11-04
GCA_010883015.1	PRJNA553678	SAMN12250757	VKZK00000000.1	na	2711242	2711242	Serratia sp. AS012438	strain=AS012438	na	latest	Scaffold	Major	Full	2020-02-20	ASM1088301v1	Ares Genetics	na	na	https://ftp.ncbi.nlm.nih.gov/genomes/all/GCA/010/883/015/GCA_010883015.1_ASM1088301v1	contaminated; fragmented assembly	na	na	haploid	bacteria	5969982	5969091	58	0	2273	2273	Ares Genetics	Annotation submitted by Ares Genetics	2020-02-21	0	0	0	na	#N/A
GCA_011029435.1	PRJNA607022	SAMN14120149	JAAJRU000000000.1	na	615	615	Serratia marcescens	strain=SMM_61	na	latest	Contig	Major	Full	2020-02-26	ASM1102943v1	Lebanese American University	GCF_011029435.1	identical	https://ftp.ncbi.nlm.nih.gov/genomes/all/GCA/011/029/435/GCA_011029435.1_ASM1102943v1	na	na	na	haploid	bacteria	5202747	5202747	59.5	0	55	55	NCBI	NCBI Prokaryotic Genome Annotation Pipeline (PGAP)	2020-02-21	4997	4849	118	na	2018-11-10
GCA_011029825.1	PRJNA607022	SAMN14120116	JAAJSV000000000.1	na	615	615	Serratia marcescens	strain=SMM_28	na	latest	Contig	Major	Full	2020-02-26	ASM1102982v1	Lebanese American University	GCF_011029825.1	identical	https://ftp.ncbi.nlm.nih.gov/genomes/all/GCA/011/029/825/GCA_011029825.1_ASM1102982v1	na	na	na	haploid	bacteria	5326467	5326467	59.5	0	219	219	NCBI	NCBI Prokaryotic Genome Annotation Pipeline (PGAP)	2020-02-21	5204	5037	108	na	2017-01-16
GCA_011602465.1	PRJNA612043	SAMN14360500	na	na	615	615	Serratia marcescens	strain=BP2	na	latest	Complete Genome	Major	Full	2020-03-21	ASM1160246v1	UFBA	GCF_011602465.1	identical	https://ftp.ncbi.nlm.nih.gov/genomes/all/GCA/011/602/465/GCA_011602465.1_ASM1160246v1	na	na	na	haploid	bacteria	5088390	5088390	60	1	1	1	NCBI	NCBI Prokaryotic Genome Annotation Pipeline (PGAP)	2020-03-13	4838	4695	122	na	1905-07-02
GCA_011684105.1	PRJNA603151	SAMN13921475	JAAIKV000000000.1	na	615	615	Serratia marcescens	strain=39_H1	na	latest	Contig	Major	Full	2020-03-23	ASM1168410v1	University of South Africa	GCF_011684105.1	identical	https://ftp.ncbi.nlm.nih.gov/genomes/all/GCA/011/684/105/GCA_011684105.1_ASM1168410v1	na	na	na	haploid	bacteria	5105593	5105593	59.5	0	55	55	NCBI	NCBI Prokaryotic Genome Annotation Pipeline (PGAP)	2020-02-18	4908	4755	123	na	2018-04-18
GCA_011691375.1	PRJNA611944	SAMN14353910	na	na	47917	47917	Serratia fonticola	strain=CPSE11	na	latest	Complete Genome	Major	Full	2020-03-24	ASM1169137v1	Lanzhou university of technology	GCF_011691375.1	identical	https://ftp.ncbi.nlm.nih.gov/genomes/all/GCA/011/691/375/GCA_011691375.1_ASM1169137v1	na	na	na	haploid	bacteria	5611152	5611152	54	2	2	2	Lanzhou university of technology	Annotation submitted by Lanzhou university of technology	2020-03-24	5200	5094	106	na	2019-10-01
GCA_011742525.1	PRJNA613362	SAMN14402173	JAAQRN000000000.1	na	82996	82996	Serratia plymuthica	strain=IV-11-34	na	latest	Scaffold	Major	Full	2020-03-24	ASM1174252v1	Nicolaus Copernicus University Faculty of Biological and Veterinary Sciences	GCF_011742525.1	identical	https://ftp.ncbi.nlm.nih.gov/genomes/all/GCA/011/742/525/GCA_011742525.1_ASM1174252v1	na	na	na	haploid	bacteria	5404388	5403902	56.5	0	25	25	NCBI	NCBI Prokaryotic Genome Annotation Pipeline (PGAP)	2020-03-19	5089	4942	88	na	1905-07-01
GCA_011754095.1	PRJNA605335	SAMN14091232	JAAKDG000000000.1	na	138074	138074	Serratia symbiotica	na	PCOLA-89S	latest	Contig	Major	Full	2020-03-25	ASM1175409v1	Queen Mary University of London	na	na	https://ftp.ncbi.nlm.nih.gov/genomes/all/GCA/011/754/095/GCA_011754095.1_ASM1175409v1	annotation fails MAG completeness check; derived from metagenome; genome length too small	na	na	haploid	bacteria	1657499	1657499	51.5	0	172	172	NCBI	NCBI Prokaryotic Genome Annotation Pipeline (PGAP)	2020-02-21	1730	1098	40	na	#N/A
GCA_011754105.1	PRJNA605335	SAMN14091233	JAAKDF000000000.1	na	138074	138074	Serratia symbiotica	na	PERIS-14S	latest	Contig	Major	Full	2020-03-25	ASM1175410v1	Queen Mary University of London	na	na	https://ftp.ncbi.nlm.nih.gov/genomes/all/GCA/011/754/105/GCA_011754105.1_ASM1175410v1	derived from metagenome; genome length too small	na	na	haploid	bacteria	1535047	1535047	48.5	0	37	37	NCBI	NCBI Prokaryotic Genome Annotation Pipeline (PGAP)	2020-02-21	1569	989	43	na	#N/A
GCA_011754115.1	PRJNA605335	SAMN14091229	JAAKDH000000000.1	na	138074	138074	Serratia symbiotica	na	AURT-53S	latest	Contig	Major	Full	2020-03-25	ASM1175411v1	Queen Mary University of London	na	na	https://ftp.ncbi.nlm.nih.gov/genomes/all/GCA/011/754/115/GCA_011754115.1_ASM1175411v1	annotation fails MAG completeness check; derived from metagenome; many frameshifted proteins	na	na	haploid	bacteria	2030922	2030922	51.5	0	92	92	NCBI	NCBI Prokaryotic Genome Annotation Pipeline (PGAP)	2020-02-21	2078	1135	51	na	#N/A
GCA_011754195.1	PRJNA605335	SAMN14091231	JAAKDI000000000.1	na	138074	138074	Serratia symbiotica	na	PLYR-94S	latest	Contig	Major	Full	2020-03-25	ASM1175419v1	Queen Mary University of London	na	na	https://ftp.ncbi.nlm.nih.gov/genomes/all/GCA/011/754/195/GCA_011754195.1_ASM1175419v1	annotation fails MAG completeness check; derived from metagenome; many frameshifted proteins	na	na	haploid	bacteria	2580241	2580241	51.5	0	156	156	NCBI	NCBI Prokaryotic Genome Annotation Pipeline (PGAP)	2020-02-21	2623	1661	66	na	#N/A
GCA_011754235.1	PRJNA605335	SAMN14091230	JAAKDJ000000000.1	na	138074	138074	Serratia symbiotica	na	MCAR-56S	latest	Contig	Major	Full	2020-03-25	ASM1175423v1	Queen Mary University of London	na	na	https://ftp.ncbi.nlm.nih.gov/genomes/all/GCA/011/754/235/GCA_011754235.1_ASM1175423v1	annotation fails MAG completeness check; derived from metagenome	na	na	haploid	bacteria	2173896	2173896	52.5	0	139	139	NCBI	NCBI Prokaryotic Genome Annotation Pipeline (PGAP)	2020-02-21	2138	1617	42	na	#N/A
GCA_011769885.1	PRJNA609916	SAMN14265996	na	na	615	615	Serratia marcescens	strain=SER00094	na	latest	Complete Genome	Major	Full	2020-03-30	ASM1176988v1	University of Pittsburgh School of Medicine	GCF_011769885.1	identical	https://ftp.ncbi.nlm.nih.gov/genomes/all/GCA/011/769/885/GCA_011769885.1_ASM1176988v1	na	na	na	haploid	bacteria	5217372	5217372	59.5	1	1	1	NCBI	NCBI Prokaryotic Genome Annotation Pipeline (PGAP)	2020-03-24	4940	4785	126	na	#N/A
GCA_012273115.1	PRJNA231221	SAMN11056374	na	na	615	615	Serratia marcescens	strain=FDAARGOS_659	na	latest	Chromosome	Major	Full	2020-04-12	ASM1227311v1	US Food and Drug Administration	GCF_012273115.1	identical	https://ftp.ncbi.nlm.nih.gov/genomes/all/GCA/012/273/115/GCA_012273115.1_ASM1227311v1	na	na	na	haploid	bacteria	5121484	5121384	59.5	1	1	1	NCBI	NCBI Prokaryotic Genome Annotation Pipeline (PGAP)	2020-04-06	4885	4716	131	na	Unknown
GCA_012719855.1	PRJNA602310	SAMN13893542	JAAXZN000000000.1	na	614	614	Serratia liquefaciens	na	AS01afH2WH_43	latest	Contig	Major	Full	2020-04-23	ASM1271985v1	Technical University of Denmark	na	na	https://ftp.ncbi.nlm.nih.gov/genomes/all/GCA/012/719/855/GCA_012719855.1_ASM1271985v1	derived from metagenome	na	na	haploid	bacteria	5460202	5460202	55.5	0	70	70	NCBI	NCBI Prokaryotic Genome Annotation Pipeline (PGAP)	2020-04-11	5105	4969	68	32123542	#N/A
GCA_012798215.1	PRJNA602310	SAMN13894890	JAAZNQ000000000.1	na	616	616	Serratia sp. (in: enterobacteria)	na	AS27yjCOA_189	latest	Contig	Major	Full	2020-04-24	ASM1279821v1	Technical University of Denmark	na	na	https://ftp.ncbi.nlm.nih.gov/genomes/all/GCA/012/798/215/GCA_012798215.1_ASM1279821v1	unverified source organism; derived from metagenome	na	na	haploid	bacteria	4547436	4547436	53.5	0	504	504	NCBI	NCBI Prokaryotic Genome Annotation Pipeline (PGAP)	2020-04-13	4514	4393	58	32123542	#N/A
GCA_012952305.1	PRJNA609916	SAMN14265995	JAATHL000000000.1	na	615	615	Serratia marcescens	strain=SER00066	na	latest	Contig	Major	Full	2020-05-02	ASM1295230v1	University of Pittsburgh School of Medicine	GCF_012952305.1	identical	https://ftp.ncbi.nlm.nih.gov/genomes/all/GCA/012/952/305/GCA_012952305.1_ASM1295230v1	na	na	na	haploid	bacteria	5522801	5522801	59.5	0	3	3	NCBI	NCBI Prokaryotic Genome Annotation Pipeline (PGAP)	2020-03-25	5330	5123	129	na	1905-07-09
GCA_012956545.1	PRJNA625530	SAMN14602427	JABCPW000000000.1	na	615	615	Serratia marcescens	strain=SR415	na	latest	Contig	Major	Full	2020-05-03	ASM1295654v1	University of Texas Health Science Center	GCF_012956545.1	identical	https://ftp.ncbi.nlm.nih.gov/genomes/all/GCA/012/956/545/GCA_012956545.1_ASM1295654v1	na	na	na	haploid	bacteria	5078866	5078866	59.5	0	40	40	NCBI	NCBI Prokaryotic Genome Annotation Pipeline (PGAP)	2020-04-28	4862	4716	123	na	2019-11-01
GCA_012956635.1	PRJNA420811	SAMN14595346	JABBZD000000000.1	na	615	615	Serratia marcescens	strain=S1SWMC	na	latest	Contig	Major	Full	2020-05-03	ASM1295663v1	University of Sao Paulo	GCF_012956635.1	identical	https://ftp.ncbi.nlm.nih.gov/genomes/all/GCA/012/956/635/GCA_012956635.1_ASM1295663v1	na	na	na	haploid	bacteria	5499825	5499825	59	0	121	121	NCBI	NCBI Prokaryotic Genome Annotation Pipeline (PGAP)	2020-04-25	5391	5164	111	na	1905-07-10
GCA_013047045.1	PRJNA354236	SAMN06043775	MPSR00000000.1	na	615	615	Serratia marcescens	strain=C2016001558	na	latest	Scaffold	Major	Full	2020-04-29	ASM1304704v1	Minnesota Department of Health	GCF_013047045.1	identical	https://ftp.ncbi.nlm.nih.gov/genomes/all/GCA/013/047/045/GCA_013047045.1_ASM1304704v1	na	na	na	haploid	bacteria	5350717	5348943	59.5	0	61	90	NCBI	NCBI Prokaryotic Genome Annotation Pipeline (PGAP)	2016-11-22	5053	4926	96	na	2016-01-01
GCA_013112395.1	PRJNA631457	SAMN14863985	na	na	615	615	Serratia marcescens	strain=FZSF02	na	latest	Complete Genome	Major	Full	2020-05-17	ASM1311239v1	FuJian Academy of Agricultural Sciences	GCF_013112395.1	identical	https://ftp.ncbi.nlm.nih.gov/genomes/all/GCA/013/112/395/GCA_013112395.1_ASM1311239v1	na	na	na	haploid	bacteria	5407775	5407775	59	1	1	1	NCBI	NCBI Prokaryotic Genome Annotation Pipeline (PGAP)	2020-05-11	5209	4987	132	na	2014-10-01
GCA_013122155.1	PRJNA631339	SAMN14859508	na	na	615	615	Serratia marcescens	strain=FY	na	latest	Complete Genome	Major	Full	2020-05-19	ASM1312215v1	Shanxi Medical University	GCF_013122155.1	identical	https://ftp.ncbi.nlm.nih.gov/genomes/all/GCA/013/122/155/GCA_013122155.1_ASM1312215v1	na	na	na	haploid	bacteria	5263176	5263176	59.5	3	3	3	Shanxi Medical University	Annotation submitted by Shanxi Medical University	2020-05-19	0	0	0	na	2016-07-25
GCA_013122215.1	PRJNA631136	SAMN14852675	na	na	82996	82996	Serratia plymuthica	strain=C-1	na	latest	Complete Genome	Major	Full	2020-05-19	ASM1312221v1	Chonnam National University	GCF_013122215.1	identical	https://ftp.ncbi.nlm.nih.gov/genomes/all/GCA/013/122/215/GCA_013122215.1_ASM1312221v1	na	na	na	haploid	bacteria	5695428	5695428	56	1	1	1	Chonnam National University	Annotation submitted by Chonnam National University	2020-05-19	5428	5319	109	na	1998-08-19
GCA_013169055.1	PRJNA391501	SAMN11394260	SWGD00000000.1	na	615	615	Serratia marcescens	strain=C1-05	na	latest	Contig	Major	Full	2020-05-26	ASM1316905v1	University of Antioquia	GCF_013169055.1	identical	https://ftp.ncbi.nlm.nih.gov/genomes/all/GCA/013/169/055/GCA_013169055.1_ASM1316905v1	na	na	na	haploid	bacteria	5483071	5483071	59.5	0	95	95	University of Antioquia	Annotation submitted by University of Antioquia	2020-05-26	0	0	0	32958711	2013-09-14
GCA_013169905.1	PRJNA391501	SAMN07291399	SWHS00000000.1	na	615	615	Serratia marcescens	strain=C1-15	na	latest	Contig	Major	Full	2020-05-26	ASM1316990v1	University of Antioquia	GCF_013169905.1	identical	https://ftp.ncbi.nlm.nih.gov/genomes/all/GCA/013/169/905/GCA_013169905.1_ASM1316990v1	contaminated	na	na	haploid	bacteria	5712433	5712433	58.5	0	228	228	University of Antioquia	Annotation submitted by University of Antioquia	2020-05-26	0	0	0	32958711	#N/A
GCA_013169945.1	PRJNA391501	SAMN07291396	SWHV00000000.1	na	615	615	Serratia marcescens	strain=C1-207	na	latest	Contig	Major	Full	2020-05-26	ASM1316994v1	University of Antioquia	GCF_013169945.1	identical	https://ftp.ncbi.nlm.nih.gov/genomes/all/GCA/013/169/945/GCA_013169945.1_ASM1316994v1	contaminated	na	na	haploid	bacteria	5693599	5693599	58.5	0	371	371	University of Antioquia	Annotation submitted by University of Antioquia	2020-05-26	0	0	0	32958711	#N/A
GCA_013169995.1	PRJNA391501	SAMN07291394	SWHX00000000.1	na	615	615	Serratia marcescens	strain=C3-37	na	latest	Contig	Major	Full	2020-05-26	ASM1316999v1	University of Antioquia	GCF_013169995.1	identical	https://ftp.ncbi.nlm.nih.gov/genomes/all/GCA/013/169/995/GCA_013169995.1_ASM1316999v1	na	na	na	haploid	bacteria	5229698	5229698	59	0	149	149	University of Antioquia	Annotation submitted by University of Antioquia	2020-05-26	0	0	0	32958711	2015-02-06
GCA_013170015.1	PRJNA391501	SAMN07291395	SWHW00000000.1	na	615	615	Serratia marcescens	strain=C1-69	na	latest	Contig	Major	Full	2020-05-26	ASM1317001v1	University of Antioquia	GCF_013170015.1	identical	https://ftp.ncbi.nlm.nih.gov/genomes/all/GCA/013/170/015/GCA_013170015.1_ASM1317001v1	na	na	na	haploid	bacteria	5189594	5189594	59	0	173	173	University of Antioquia	Annotation submitted by University of Antioquia	2020-05-26	0	0	0	32958711	2014-05-20
GCA_013170095.1	PRJNA391501	SAMN07291389	SWIB00000000.1	na	615	615	Serratia marcescens	strain=C3-26-2	na	latest	Contig	Major	Full	2020-05-26	ASM1317009v1	University of Antioquia	GCF_013170095.1	identical	https://ftp.ncbi.nlm.nih.gov/genomes/all/GCA/013/170/095/GCA_013170095.1_ASM1317009v1	na	na	na	haploid	bacteria	5409539	5409539	59.5	0	71	71	University of Antioquia	Annotation submitted by University of Antioquia	2020-05-26	0	0	0	32958711	2014-11-28
GCA_013256815.1	PRJNA634799	SAMN15009256	na	na	615	615	Serratia marcescens	strain=LY1	na	latest	Complete Genome	Major	Full	2020-06-03	ASM1325681v1	Leshan nomal university	na	na	https://ftp.ncbi.nlm.nih.gov/genomes/all/GCA/013/256/815/GCA_013256815.1_ASM1325681v1	contaminated	na	na	haploid	bacteria	5315350	5315350	59	2	2	2	Leshan nomal university	Annotation submitted by Leshan nomal university	2020-06-03	0	0	0	na	2019-08-15
GCA_013277695.1	PRJNA607033	SAMN14120178	JABDSQ000000000.1	na	615	615	Serratia marcescens	strain=50986	na	latest	Contig	Major	Full	2020-06-04	ASM1327769v1	ANSES	GCF_013277695.1	identical	https://ftp.ncbi.nlm.nih.gov/genomes/all/GCA/013/277/695/GCA_013277695.1_ASM1327769v1	na	na	na	haploid	bacteria	5246941	5246941	60	0	34	34	NCBI	NCBI Prokaryotic Genome Annotation Pipeline (PGAP)	2020-04-30	5078	4923	115	32456825	2009-09-10
GCA_013277705.1	PRJNA607033	SAMN14120180	JABDSO000000000.1	na	615	615	Serratia marcescens	strain=51034	na	latest	Contig	Major	Full	2020-06-04	ASM1327770v1	ANSES	GCF_013277705.1	identical	https://ftp.ncbi.nlm.nih.gov/genomes/all/GCA/013/277/705/GCA_013277705.1_ASM1327770v1	na	na	na	haploid	bacteria	5217992	5217992	60	0	56	56	NCBI	NCBI Prokaryotic Genome Annotation Pipeline (PGAP)	2020-04-30	5052	4914	115	32456825	2017-01-16
GCA_013277715.1	PRJNA607033	SAMN14120179	JABDSP000000000.1	na	615	615	Serratia marcescens	strain=50995	na	latest	Contig	Major	Full	2020-06-04	ASM1327771v1	ANSES	GCF_013277715.1	identical	https://ftp.ncbi.nlm.nih.gov/genomes/all/GCA/013/277/715/GCA_013277715.1_ASM1327771v1	na	na	na	haploid	bacteria	5156262	5156262	60	0	25	25	NCBI	NCBI Prokaryotic Genome Annotation Pipeline (PGAP)	2020-04-30	4890	4749	107	32456825	2014-08-25
GCA_013277725.1	PRJNA607033	SAMN14120182	JABDSM000000000.1	na	615	615	Serratia marcescens	strain=51748	na	latest	Contig	Major	Full	2020-06-04	ASM1327772v1	ANSES	GCF_013277725.1	identical	https://ftp.ncbi.nlm.nih.gov/genomes/all/GCA/013/277/725/GCA_013277725.1_ASM1327772v1	na	na	na	haploid	bacteria	5156249	5156249	60	0	25	25	NCBI	NCBI Prokaryotic Genome Annotation Pipeline (PGAP)	2020-04-30	4896	4745	107	32456825	2019-01-07
GCA_013280415.1	PRJNA607033	SAMN14120181	JABDSN000000000.1	na	615	615	Serratia marcescens	strain=51745	na	latest	Contig	Major	Full	2020-06-05	ASM1328041v1	ANSES	GCF_013280415.1	identical	https://ftp.ncbi.nlm.nih.gov/genomes/all/GCA/013/280/415/GCA_013280415.1_ASM1328041v1	na	na	na	haploid	bacteria	5156974	5156974	60	0	31	31	NCBI	NCBI Prokaryotic Genome Annotation Pipeline (PGAP)	2020-04-30	4901	4746	108	32456825	2018-09-14
GCA_013284015.3	PRJNA609701	SAMN14258346	na	na	47917	47917	Serratia fonticola	strain=HH13	na	latest	Complete Genome	Major	Full	2022-06-24	ASM1328401v3	Canadian Food Inspection Agency	GCF_013284015.3	identical	https://ftp.ncbi.nlm.nih.gov/genomes/all/GCA/013/284/015/GCA_013284015.3_ASM1328401v3	na	na	na	haploid	bacteria	5842465	5842465	53.5	1	1	1	NCBI	NCBI Prokaryotic Genome Annotation Pipeline (PGAP)	2022-06-23	5338	5159	110	na	1905-07-01
GCA_013302905.1	PRJNA629086	SAMN14615110	JABTVN000000000.1	na	615	615	Serratia marcescens	strain=ZZCCN01	na	latest	Contig	Major	Full	2020-06-08	ASM1330290v1	Sichuan Agricultural University	GCF_013302905.1	identical	https://ftp.ncbi.nlm.nih.gov/genomes/all/GCA/013/302/905/GCA_013302905.1_ASM1330290v1	na	na	na	haploid	bacteria	5164210	5164210	59.5	0	105	105	NCBI	NCBI Prokaryotic Genome Annotation Pipeline (PGAP)	2020-06-03	4910	4761	115	na	#N/A
GCA_013309735.1	PRJNA599605	SAMN13761921	JAAAMA000000000.1	na	615	615	Serratia marcescens	strain=P60-CPSm	na	latest	Contig	Major	Full	2020-06-09	ASM1330973v1	Hospital Universitario Ramon y Cajal (IRYCIS)	GCF_013309735.1	identical	https://ftp.ncbi.nlm.nih.gov/genomes/all/GCA/013/309/735/GCA_013309735.1_ASM1330973v1	na	na	na	haploid	bacteria	5382294	5382294	59.5	0	378	378	NCBI	NCBI Prokaryotic Genome Annotation Pipeline (PGAP)	2020-01-14	5333	5119	103	na	#N/A
GCA_013309755.1	PRJNA599605	SAMN13761919	JAAAMC000000000.1	na	615	615	Serratia marcescens	strain=H28-CPSm	na	latest	Contig	Major	Full	2020-06-09	ASM1330975v1	Hospital Universitario Ramon y Cajal (IRYCIS)	GCF_013309755.1	identical	https://ftp.ncbi.nlm.nih.gov/genomes/all/GCA/013/309/755/GCA_013309755.1_ASM1330975v1	na	na	na	haploid	bacteria	5220115	5220115	60	0	42	42	NCBI	NCBI Prokaryotic Genome Annotation Pipeline (PGAP)	2020-01-14	4930	4781	101	na	2017-11-27
GCA_013309765.1	PRJNA599605	SAMN13761920	JAAAMB000000000.1	na	615	615	Serratia marcescens	strain=M52-CPSm	na	latest	Contig	Major	Full	2020-06-09	ASM1330976v1	Hospital Universitario Ramon y Cajal (IRYCIS)	GCF_013309765.1	identical	https://ftp.ncbi.nlm.nih.gov/genomes/all/GCA/013/309/765/GCA_013309765.1_ASM1330976v1	na	na	na	haploid	bacteria	5003173	5003173	59.5	0	106	106	NCBI	NCBI Prokaryotic Genome Annotation Pipeline (PGAP)	2020-01-14	4862	4707	102	na	2018-10-01
GCA_013309775.1	PRJNA599605	SAMN13761918	JAAAMD000000000.1	na	615	615	Serratia marcescens	strain=I54-CPSm	na	latest	Contig	Major	Full	2020-06-09	ASM1330977v1	Hospital Universitario Ramon y Cajal (IRYCIS)	GCF_013309775.1	identical	https://ftp.ncbi.nlm.nih.gov/genomes/all/GCA/013/309/775/GCA_013309775.1_ASM1330977v1	na	na	na	haploid	bacteria	5229608	5229608	60	0	99	99	NCBI	NCBI Prokaryotic Genome Annotation Pipeline (PGAP)	2020-01-14	4985	4826	107	na	2018-01-22
GCA_013309805.1	PRJNA599605	SAMN13761917	JAAAME000000000.1	na	615	615	Serratia marcescens	strain=B77-CPSm	na	latest	Contig	Major	Full	2020-06-09	ASM1330980v1	Hospital Universitario Ramon y Cajal (IRYCIS)	GCF_013309805.1	identical	https://ftp.ncbi.nlm.nih.gov/genomes/all/GCA/013/309/805/GCA_013309805.1_ASM1330980v1	contaminated	na	na	haploid	bacteria	5188123	5188123	59	0	796	796	NCBI	NCBI Prokaryotic Genome Annotation Pipeline (PGAP)	2020-01-14	5505	5346	103	na	#N/A
GCA_013336765.1	PRJNA534200	SAMN11479471	SUPU00000000.1	na	47917	47917	Serratia fonticola	strain=UMA3116	na	latest	Contig	Major	Full	2020-06-12	ASM1333676v1	Universidade do Minho	GCF_013336765.1	identical	https://ftp.ncbi.nlm.nih.gov/genomes/all/GCA/013/336/765/GCA_013336765.1_ASM1333676v1	na	na	na	haploid	bacteria	5653596	5653596	54	0	58	58	NCBI	NCBI Prokaryotic Genome Annotation Pipeline (PGAP)	2019-05-16	5124	4980	77	na	2017-08-01
GCA_013337185.1	PRJNA534200	SAMN11479473	SWDE00000000.1	na	28151	28151	Serratia proteamaculans	strain=UME734	na	latest	Contig	Major	Full	2020-06-12	ASM1333718v1	Universidade do Minho	GCF_013337185.1	identical	https://ftp.ncbi.nlm.nih.gov/genomes/all/GCA/013/337/185/GCA_013337185.1_ASM1333718v1	na	na	na	haploid	bacteria	5282394	5282394	55	0	19	19	NCBI	NCBI Prokaryotic Genome Annotation Pipeline (PGAP)	2019-05-16	4947	4814	84	na	2013-12-01
GCA_013337225.1	PRJNA534200	SAMN11479472	SWDF00000000.1	na	28151	28151	Serratia proteamaculans	strain=UME603	na	latest	Contig	Major	Full	2020-06-12	ASM1333722v1	Universidade do Minho	GCF_013337225.1	identical	https://ftp.ncbi.nlm.nih.gov/genomes/all/GCA/013/337/225/GCA_013337225.1_ASM1333722v1	na	na	na	haploid	bacteria	5282372	5282372	55	0	20	20	NCBI	NCBI Prokaryotic Genome Annotation Pipeline (PGAP)	2019-05-16	4950	4816	85	na	2013-12-01
GCA_013337245.1	PRJNA534200	SAMN11479470	SUPV00000000.1	na	47917	47917	Serratia fonticola	strain=UMA615	na	latest	Contig	Major	Full	2020-06-12	ASM1333724v1	Universidade do Minho	GCF_013337245.1	identical	https://ftp.ncbi.nlm.nih.gov/genomes/all/GCA/013/337/245/GCA_013337245.1_ASM1333724v1	na	na	na	haploid	bacteria	5646372	5646372	54	0	63	63	NCBI	NCBI Prokaryotic Genome Annotation Pipeline (PGAP)	2019-05-16	5117	4977	73	na	2017-08-01
GCA_013367735.1	PRJNA638538	SAMN15196985	na	na	615	615	Serratia marcescens	strain=JW-CZ2	na	latest	Complete Genome	Major	Full	2020-06-23	ASM1336773v1	Anhui Normal University	GCF_013367735.1	identical	https://ftp.ncbi.nlm.nih.gov/genomes/all/GCA/013/367/735/GCA_013367735.1_ASM1336773v1	na	na	na	haploid	bacteria	4925622	4925622	60	1	1	1	Anhui Normal University	Annotation submitted by Anhui Normal University	2020-06-23	0	0	0	na	2014-06-04
GCA_013369025.1	PRJNA542556	SAMN11650967	VBRJ00000000.1	na	615	615	Serratia marcescens	strain=1912768W	na	latest	Contig	Major	Full	2020-06-23	ASM1336902v1	Sichuan University	GCF_013369025.1	identical	https://ftp.ncbi.nlm.nih.gov/genomes/all/GCA/013/369/025/GCA_013369025.1_ASM1336902v1	na	na	na	haploid	bacteria	5080643	5080643	60	0	51	51	NCBI	NCBI Prokaryotic Genome Annotation Pipeline (PGAP)	2019-05-16	4897	4745	106	na	2017-12-01
GCA_013369395.1	PRJNA542556	SAMN11650966	VBRI00000000.1	na	615	615	Serratia marcescens	strain=1912768WR	na	latest	Contig	Major	Full	2020-06-23	ASM1336939v1	Sichuan University	GCF_013369395.1	identical	https://ftp.ncbi.nlm.nih.gov/genomes/all/GCA/013/369/395/GCA_013369395.1_ASM1336939v1	na	na	na	haploid	bacteria	5075193	5075193	60	0	48	48	NCBI	NCBI Prokaryotic Genome Annotation Pipeline (PGAP)	2019-05-16	4887	4734	95	na	2017-12-01
GCA_013375155.1	PRJNA640975	SAMN15339260	JABXOF000000000.1	na	300181	300181	Serratia ureilytica	strain=CCUG:50595	na	latest	Contig	Major	Full	2020-06-28	ASM1337515v1	West China Hospital, Sichuan University	GCF_013375155.1	identical	https://ftp.ncbi.nlm.nih.gov/genomes/all/GCA/013/375/155/GCA_013375155.1_ASM1337515v1	na	assembly from type material	na	haploid	bacteria	5320705	5320705	59.5	0	43	43	NCBI	NCBI Prokaryotic Genome Annotation Pipeline (PGAP)	2020-06-23	5118	4964	124	na	2001-02-01
GCA_013377375.1	PRJNA542556	SAMN11633367	na	na	615	615	Serratia marcescens	strain=1912768R	na	latest	Complete Genome	Major	Full	2020-06-30	ASM1337737v1	Sichuan University	GCF_013377375.1	identical	https://ftp.ncbi.nlm.nih.gov/genomes/all/GCA/013/377/375/GCA_013377375.1_ASM1337737v1	na	na	na	haploid	bacteria	5117289	5117289	60	1	1	1	NCBI	NCBI Prokaryotic Genome Annotation Pipeline (PGAP)	2019-05-16	4896	4729	120	na	2015-09-01
GCA_013385775.1	PRJNA607442	SAMN14599772	JACAPI000000000.1	na	28151	28151	Serratia proteamaculans	strain=C7002	na	latest	Contig	Major	Full	2020-07-02	ASM1338577v1	Wageningen University & Research	GCF_013385775.1	identical	https://ftp.ncbi.nlm.nih.gov/genomes/all/GCA/013/385/775/GCA_013385775.1_ASM1338577v1	na	na	na	haploid	bacteria	5161504	5161504	55	0	36	36	NCBI	NCBI Prokaryotic Genome Annotation Pipeline (PGAP)	2020-06-30	4830	4672	95	na	1905-07-08
GCA_013385855.1	PRJNA607442	SAMN14599767	JACAPD000000000.1	na	614	614	Serratia liquefaciens	strain=C2002	na	latest	Scaffold	Major	Full	2020-07-02	ASM1338585v1	Wageningen University & Research	GCF_013385855.1	identical	https://ftp.ncbi.nlm.nih.gov/genomes/all/GCA/013/385/855/GCA_013385855.1_ASM1338585v1	na	na	na	haploid	bacteria	5182700	5182248	55.5	0	21	21	NCBI	NCBI Prokaryotic Genome Annotation Pipeline (PGAP)	2020-06-30	4823	4699	91	na	1905-07-08
GCA_013401595.1	PRJNA642017	SAMN15421731	JACBIX000000000.1	na	47917	47917	Serratia fonticola	strain=UPMP2123	na	latest	Contig	Major	Full	2020-07-11	ASM1340159v1	University of Pretoria	GCF_013401595.1	identical	https://ftp.ncbi.nlm.nih.gov/genomes/all/GCA/013/401/595/GCA_013401595.1_ASM1340159v1	na	na	na	haploid	bacteria	5659091	5659091	54	0	48	48	NCBI	NCBI Prokaryotic Genome Annotation Pipeline (PGAP)	2020-07-06	5252	5091	87	na	2017-10-09
GCA_013401625.1	PRJNA642017	SAMN15421736	JACBIW000000000.1	na	47917	47917	Serratia fonticola	strain=UPMP2128	na	latest	Contig	Major	Full	2020-07-11	ASM1340162v1	University of Pretoria	GCF_013401625.1	identical	https://ftp.ncbi.nlm.nih.gov/genomes/all/GCA/013/401/625/GCA_013401625.1_ASM1340162v1	na	na	na	haploid	bacteria	6122714	6122714	53.5	0	119	119	NCBI	NCBI Prokaryotic Genome Annotation Pipeline (PGAP)	2020-07-06	5814	5627	91	na	2017-11-03
GCA_013401635.1	PRJNA642017	SAMN15421737	JACBIV000000000.1	na	47917	47917	Serratia fonticola	strain=UPMP2129	na	latest	Contig	Major	Full	2020-07-11	ASM1340163v1	University of Pretoria	GCF_013401635.1	identical	https://ftp.ncbi.nlm.nih.gov/genomes/all/GCA/013/401/635/GCA_013401635.1_ASM1340163v1	na	na	na	haploid	bacteria	6168315	6168315	53.5	0	108	108	NCBI	NCBI Prokaryotic Genome Annotation Pipeline (PGAP)	2020-07-06	5863	5677	92	na	2017-11-03
GCA_013401715.1	PRJNA642017	SAMN15421727	JACBJA000000000.1	na	47917	47917	Serratia fonticola	strain=UPMP2119	na	latest	Contig	Major	Full	2020-07-11	ASM1340171v1	University of Pretoria	GCF_013401715.1	identical	https://ftp.ncbi.nlm.nih.gov/genomes/all/GCA/013/401/715/GCA_013401715.1_ASM1340171v1	na	na	na	haploid	bacteria	5629233	5629233	54	0	53	53	NCBI	NCBI Prokaryotic Genome Annotation Pipeline (PGAP)	2020-07-06	5273	5096	96	na	2017-10-09
GCA_013401755.1	PRJNA642017	SAMN15421724	JACBJC000000000.1	na	47917	47917	Serratia fonticola	strain=UPMP2116	na	latest	Contig	Major	Full	2020-07-11	ASM1340175v1	University of Pretoria	GCF_013401755.1	identical	https://ftp.ncbi.nlm.nih.gov/genomes/all/GCA/013/401/755/GCA_013401755.1_ASM1340175v1	na	na	na	haploid	bacteria	5541108	5541108	53.5	0	70	70	NCBI	NCBI Prokaryotic Genome Annotation Pipeline (PGAP)	2020-07-06	5149	4979	100	na	#N/A
GCA_013425845.1	PRJNA644677	SAMN15470909	na	na	615	615	Serratia marcescens	strain=ICU-4	na	latest	Chromosome	Major	Full	2020-07-20	ASM1342584v1	Universidade Federal de Pelotas	na	na	https://ftp.ncbi.nlm.nih.gov/genomes/all/GCA/013/425/845/GCA_013425845.1_ASM1342584v1	annotation fails completeness check; many frameshifted proteins	na	na	haploid	bacteria	5209716	5195203	60	1	1	1	NCBI	NCBI Prokaryotic Genome Annotation Pipeline (PGAP)	2020-07-09	4961	4048	76	na	#N/A
GCA_013425865.1	PRJNA644677	SAMN15470908	na	na	615	615	Serratia marcescens	strain=ICU-3	na	latest	Chromosome	Major	Full	2020-07-20	ASM1342586v1	Universidade Federal de Pelotas	na	na	https://ftp.ncbi.nlm.nih.gov/genomes/all/GCA/013/425/865/GCA_013425865.1_ASM1342586v1	annotation fails completeness check; many frameshifted proteins	na	na	haploid	bacteria	5215968	5200313	60	1	1	1	NCBI	NCBI Prokaryotic Genome Annotation Pipeline (PGAP)	2020-07-09	4966	4213	84	na	#N/A
GCA_013425885.1	PRJNA644677	SAMN15470907	na	na	615	615	Serratia marcescens	strain=ICU-2	na	latest	Chromosome	Major	Full	2020-07-20	ASM1342588v1	Universidade Federal de Pelotas	na	na	https://ftp.ncbi.nlm.nih.gov/genomes/all/GCA/013/425/885/GCA_013425885.1_ASM1342588v1	annotation fails completeness check; many frameshifted proteins	na	na	haploid	bacteria	5226346	5204155	60	1	1	1	NCBI	NCBI Prokaryotic Genome Annotation Pipeline (PGAP)	2020-07-09	4989	4260	78	na	#N/A
GCA_013426135.1	PRJNA634544	SAMN14999148	na	na	615	615	Serratia marcescens	strain=12/2010	na	latest	Complete Genome	Major	Full	2020-07-20	ASM1342613v1	University of Manitoba	GCF_013426135.1	identical	https://ftp.ncbi.nlm.nih.gov/genomes/all/GCA/013/426/135/GCA_013426135.1_ASM1342613v1	na	na	na	haploid	bacteria	5642069	5642069	59.5	1	1	1	NCBI	NCBI Prokaryotic Genome Annotation Pipeline (PGAP)	2020-05-28	5450	5249	125	21967170	1905-07-02
GCA_013426155.1	PRJNA634532	SAMN14998449	na	na	615	615	Serratia marcescens	strain=11/2010	na	latest	Complete Genome	Major	Full	2020-07-20	ASM1342615v1	University of Manitoba	GCF_013426155.1	identical	https://ftp.ncbi.nlm.nih.gov/genomes/all/GCA/013/426/155/GCA_013426155.1_ASM1342615v1	na	na	na	haploid	bacteria	5492570	5492570	59.5	2	2	2	NCBI	NCBI Prokaryotic Genome Annotation Pipeline (PGAP)	2020-06-04	5300	5120	130	21967170	1905-07-02
GCA_014164835.1	PRJNA655407	SAMN15734707	JACJFQ000000000.1	na	2760844	2760844	Serratia sp. OS31	strain=OS31	na	latest	Contig	Major	Full	2020-08-11	ASM1416483v1	University of Warsaw	GCF_014164835.1	identical	https://ftp.ncbi.nlm.nih.gov/genomes/all/GCA/014/164/835/GCA_014164835.1_ASM1416483v1	na	na	na	haploid	bacteria	5607058	5607058	55.5	0	109	109	NCBI	NCBI Prokaryotic Genome Annotation Pipeline (PGAP)	2020-08-06	5308	5109	101	na	#N/A
GCA_014268045.1	PRJNA642017	SAMN15421735	JACNYO000000000.1	na	47917	47917	Serratia fonticola	strain=UPMP2127	na	latest	Contig	Major	Full	2020-08-23	ASM1426804v1	University of Pretoria	GCF_014268045.1	identical	https://ftp.ncbi.nlm.nih.gov/genomes/all/GCA/014/268/045/GCA_014268045.1_ASM1426804v1	na	na	na	haploid	bacteria	6025302	6025302	53.5	0	115	115	NCBI	NCBI Prokaryotic Genome Annotation Pipeline (PGAP)	2020-08-18	5677	5515	70	na	2017-11-03
GCA_014268055.1	PRJNA642017	SAMN15421739	JACNYM000000000.1	na	47917	47917	Serratia fonticola	strain=UPMP2131	na	latest	Contig	Major	Full	2020-08-23	ASM1426805v1	University of Pretoria	GCF_014268055.1	identical	https://ftp.ncbi.nlm.nih.gov/genomes/all/GCA/014/268/055/GCA_014268055.1_ASM1426805v1	na	na	na	haploid	bacteria	5744488	5744488	54	0	49	49	NCBI	NCBI Prokaryotic Genome Annotation Pipeline (PGAP)	2020-08-18	5345	5223	79	na	2017-11-03
GCA_014268105.1	PRJNA642017	SAMN15421734	JACNYP000000000.1	na	47917	47917	Serratia fonticola	strain=UPMP2126	na	latest	Contig	Major	Full	2020-08-23	ASM1426810v1	University of Pretoria	GCF_014268105.1	identical	https://ftp.ncbi.nlm.nih.gov/genomes/all/GCA/014/268/105/GCA_014268105.1_ASM1426810v1	na	na	na	haploid	bacteria	5725280	5725280	54	0	54	54	NCBI	NCBI Prokaryotic Genome Annotation Pipeline (PGAP)	2020-08-18	5210	5087	70	na	2017-08-03
GCA_014268125.1	PRJNA642017	SAMN15421733	JACNYQ000000000.1	na	47917	47917	Serratia fonticola	strain=UPMP2125	na	latest	Contig	Major	Full	2020-08-23	ASM1426812v1	University of Pretoria	GCF_014268125.1	identical	https://ftp.ncbi.nlm.nih.gov/genomes/all/GCA/014/268/125/GCA_014268125.1_ASM1426812v1	na	na	na	haploid	bacteria	5778229	5778229	53.5	0	88	88	NCBI	NCBI Prokaryotic Genome Annotation Pipeline (PGAP)	2020-08-18	5298	5159	75	na	2017-07-11
GCA_014268175.1	PRJNA642017	SAMN15421732	JACNYR000000000.1	na	47917	47917	Serratia fonticola	strain=UPMP2124	na	latest	Contig	Major	Full	2020-08-23	ASM1426817v1	University of Pretoria	GCF_014268175.1	identical	https://ftp.ncbi.nlm.nih.gov/genomes/all/GCA/014/268/175/GCA_014268175.1_ASM1426817v1	na	na	na	haploid	bacteria	5484393	5484393	53.5	0	34	34	NCBI	NCBI Prokaryotic Genome Annotation Pipeline (PGAP)	2020-08-18	5066	4915	84	na	2017-07-11
GCA_014298095.1	PRJNA622270	SAMN14505851	na	na	2724469	2724469	Serratia sp. JUb9	strain=MYb239	na	latest	Chromosome	Major	Full	2020-08-26	ASM1429809v1	University of Alabama	GCF_014298095.1	identical	https://ftp.ncbi.nlm.nih.gov/genomes/all/GCA/014/298/095/GCA_014298095.1_ASM1429809v1	na	na	na	haploid	bacteria	5038787	5038687	58	1	1	1	NCBI	NCBI Prokaryotic Genome Annotation Pipeline (PGAP)	2020-08-20	4737	4568	118	na	#N/A
GCA_014304635.1	PRJNA487218	SAMN15735260	na	na	300181	300181	Serratia ureilytica	strain=CC119	na	latest	Complete Genome	Major	Full	2020-08-26	ASM1430463v1	USDA-ARS	GCF_014304635.1	identical	https://ftp.ncbi.nlm.nih.gov/genomes/all/GCA/014/304/635/GCA_014304635.1_ASM1430463v1	na	na	na	haploid	bacteria	5213616	5213616	59.5	2	2	2	NCBI	NCBI Prokaryotic Genome Annotation Pipeline (PGAP)	2020-08-17	4914	4750	129	na	2017-09-22
GCA_014333335.1	PRJNA271899	SAMN08148276	na	na	615	615	Serratia marcescens	strain=MGH246	na	latest	Chromosome	Major	Full	2020-08-29	ASM1433333v1	Broad Institute	GCF_014333335.1	identical	https://ftp.ncbi.nlm.nih.gov/genomes/all/GCA/014/333/335/GCA_014333335.1_ASM1433333v1	na	na	na	haploid	bacteria	5262921	5237635	60	1	1	1	Broad Institute	Annotation submitted by Broad Institute	2020-08-29	0	0	0	na	missing
GCA_014333375.1	PRJNA271899	SAMN08148259	na	na	300181	300181	Serratia ureilytica	strain=MGH225	na	latest	Chromosome	Major	Full	2020-08-29	ASM1433337v1	Broad Institute	GCF_014333375.1	identical	https://ftp.ncbi.nlm.nih.gov/genomes/all/GCA/014/333/375/GCA_014333375.1_ASM1433337v1	na	na	na	haploid	bacteria	5144770	5113800	59.5	1	1	1	Broad Institute	Annotation submitted by Broad Institute	2020-08-29	0	0	0	na	missing
GCA_014495865.1	PRJNA660061	SAMN15934672	na	na	614	614	Serratia liquefaciens	strain=MT49	na	latest	Complete Genome	Major	Full	2020-09-09	ASM1449586v1	Lawrence Berkeley National Laboratory	GCF_014495865.1	identical	https://ftp.ncbi.nlm.nih.gov/genomes/all/GCA/014/495/865/GCA_014495865.1_ASM1449586v1	na	na	na	haploid	bacteria	5395544	5395544	55.5	1	1	1	NCBI	NCBI Prokaryotic Genome Annotation Pipeline (PGAP)	2020-09-03	5054	4885	118	na	2013-02-20
GCA_014595515.1	PRJNA648651	SAMN15643306	JACEZX000000000.1	na	615	615	Serratia marcescens	strain=Sm3	na	latest	Contig	Major	Full	2020-09-15	ASM1459551v1	Shinshu University Graduate School of Medicine, Science and Technology	GCF_014595515.1	identical	https://ftp.ncbi.nlm.nih.gov/genomes/all/GCA/014/595/515/GCA_014595515.1_ASM1459551v1	contaminated	na	na	haploid	bacteria	5676295	5676295	59	0	588	588	Shinshu University Graduate School of Medicine, Science and Technology	Annotation submitted by Shinshu University Graduate School of Medicine, Science and Technology	2020-09-15	0	0	0	na	#N/A
GCA_014595555.1	PRJNA648651	SAMN15644193	JACEZY000000000.1	na	615	615	Serratia marcescens	strain=Sm4	na	latest	Contig	Major	Full	2020-09-15	ASM1459555v1	Shinshu University Graduate School of Medicine, Science and Technology	GCF_014595555.1	identical	https://ftp.ncbi.nlm.nih.gov/genomes/all/GCA/014/595/555/GCA_014595555.1_ASM1459555v1	contaminated	na	na	haploid	bacteria	5600798	5600798	59.5	0	412	412	Shinshu University Graduate School of Medicine, Science and Technology	Annotation submitted by Shinshu University Graduate School of Medicine, Science and Technology	2020-09-15	0	0	0	na	#N/A
GCA_014595565.2	PRJNA648651	SAMN15643300	JACEZV000000000.1	na	615	615	Serratia marcescens	strain=Sm1	na	latest	Contig	Major	Full	2020-09-15	ASM1459556v2	Shinshu University Graduate School of Medicine, Science and Technology	GCF_014595565.2	identical	https://ftp.ncbi.nlm.nih.gov/genomes/all/GCA/014/595/565/GCA_014595565.2_ASM1459556v2	na	na	na	haploid	bacteria	5501534	5501534	59.5	1	172	172	Shinshu University Graduate School of Medicine, Science and Technology	Annotation submitted by Shinshu University Graduate School of Medicine, Science and Technology	2021-03-29	42	42	0	33762209	1905-07-01
GCA_014595605.1	PRJNA648651	SAMN15644198	JACFAA000000000.1	na	615	615	Serratia marcescens	strain=Sm7	na	latest	Contig	Major	Full	2020-09-15	ASM1459560v1	Shinshu University Graduate School of Medicine, Science and Technology	GCF_014595605.1	identical	https://ftp.ncbi.nlm.nih.gov/genomes/all/GCA/014/595/605/GCA_014595605.1_ASM1459560v1	na	na	na	haploid	bacteria	5355024	5355024	60	0	97	97	Shinshu University Graduate School of Medicine, Science and Technology	Annotation submitted by Shinshu University Graduate School of Medicine, Science and Technology	2020-09-15	0	0	0	na	1905-07-01
GCA_014595635.1	PRJNA648651	SAMN15644196	JACEZZ000000000.1	na	615	615	Serratia marcescens	strain=Sm6	na	latest	Contig	Major	Full	2020-09-15	ASM1459563v1	Shinshu University Graduate School of Medicine, Science and Technology	GCF_014595635.1	identical	https://ftp.ncbi.nlm.nih.gov/genomes/all/GCA/014/595/635/GCA_014595635.1_ASM1459563v1	na	na	na	haploid	bacteria	5270260	5270260	60	0	43	43	Shinshu University Graduate School of Medicine, Science and Technology	Annotation submitted by Shinshu University Graduate School of Medicine, Science and Technology	2020-09-15	0	0	0	na	1905-07-01
GCA_014596125.1	PRJNA648651	SAMN15643305	JACEZW000000000.1	na	615	615	Serratia marcescens	strain=Sm2	na	latest	Contig	Major	Full	2020-09-15	ASM1459612v1	Shinshu University Graduate School of Medicine, Science and Technology	GCF_014596125.1	identical	https://ftp.ncbi.nlm.nih.gov/genomes/all/GCA/014/596/125/GCA_014596125.1_ASM1459612v1	na	na	na	haploid	bacteria	5275135	5275135	60	0	42	42	Shinshu University Graduate School of Medicine, Science and Technology	Annotation submitted by Shinshu University Graduate School of Medicine, Science and Technology	2020-09-15	0	0	0	na	1905-07-01
GCA_014596145.2	PRJNA648651	SAMN15644289	JACFAC000000000.1	na	615	615	Serratia marcescens	strain=Sm10	na	latest	Contig	Major	Full	2020-09-15	ASM1459614v2	Shinshu University Graduate School of Medicine, Science and Technology	GCF_014596145.2	identical	https://ftp.ncbi.nlm.nih.gov/genomes/all/GCA/014/596/145/GCA_014596145.2_ASM1459614v2	na	na	na	haploid	bacteria	5476624	5476624	59.5	1	101	101	Shinshu University Graduate School of Medicine, Science and Technology	Annotation submitted by Shinshu University Graduate School of Medicine, Science and Technology	2021-03-29	42	42	0	33762209	1905-07-02
GCA_014596155.1	PRJNA648651	SAMN15644204	JACFAB000000000.1	na	615	615	Serratia marcescens	strain=Sm8	na	latest	Contig	Major	Full	2020-09-15	ASM1459615v1	Shinshu University Graduate School of Medicine, Science and Technology	GCF_014596155.1	identical	https://ftp.ncbi.nlm.nih.gov/genomes/all/GCA/014/596/155/GCA_014596155.1_ASM1459615v1	na	na	na	haploid	bacteria	5436537	5436537	59.5	0	118	118	Shinshu University Graduate School of Medicine, Science and Technology	Annotation submitted by Shinshu University Graduate School of Medicine, Science and Technology	2020-09-15	0	0	0	na	1905-07-01
GCA_014596165.2	PRJNA648651	SAMN15644291	JACFAE000000000.1	na	615	615	Serratia marcescens	strain=Sm14	na	latest	Contig	Major	Full	2020-09-15	ASM1459616v2	Shinshu University Graduate School of Medicine, Science and Technology	GCF_014596165.2	identical	https://ftp.ncbi.nlm.nih.gov/genomes/all/GCA/014/596/165/GCA_014596165.2_ASM1459616v2	contaminated	na	na	haploid	bacteria	5716793	5716793	59	1	356	356	Shinshu University Graduate School of Medicine, Science and Technology	Annotation submitted by Shinshu University Graduate School of Medicine, Science and Technology	2020-09-11	42	42	0	33762209	1905-07-02
GCA_014596205.1	PRJNA648651	SAMN15644290	JACFAD000000000.1	na	615	615	Serratia marcescens	strain=Sm11	na	latest	Contig	Major	Full	2020-09-15	ASM1459620v1	Shinshu University Graduate School of Medicine, Science and Technology	GCF_014596205.1	identical	https://ftp.ncbi.nlm.nih.gov/genomes/all/GCA/014/596/205/GCA_014596205.1_ASM1459620v1	na	na	na	haploid	bacteria	5390712	5390712	60	0	100	100	Shinshu University Graduate School of Medicine, Science and Technology	Annotation submitted by Shinshu University Graduate School of Medicine, Science and Technology	2020-09-15	0	0	0	na	1905-07-02
GCA_014596225.1	PRJNA648651	SAMN15644295	JACFAF000000000.1	na	615	615	Serratia marcescens	strain=Sm18	na	latest	Contig	Major	Full	2020-09-15	ASM1459622v1	Shinshu University Graduate School of Medicine, Science and Technology	GCF_014596225.1	identical	https://ftp.ncbi.nlm.nih.gov/genomes/all/GCA/014/596/225/GCA_014596225.1_ASM1459622v1	na	na	na	haploid	bacteria	5343868	5343868	60	0	69	69	Shinshu University Graduate School of Medicine, Science and Technology	Annotation submitted by Shinshu University Graduate School of Medicine, Science and Technology	2020-09-15	0	0	0	na	1905-07-02
GCA_014596245.1	PRJNA648651	SAMN15644296	JACFAG000000000.1	na	615	615	Serratia marcescens	strain=Sm20	na	latest	Contig	Major	Full	2020-09-15	ASM1459624v1	Shinshu University Graduate School of Medicine, Science and Technology	GCF_014596245.1	identical	https://ftp.ncbi.nlm.nih.gov/genomes/all/GCA/014/596/245/GCA_014596245.1_ASM1459624v1	na	na	na	haploid	bacteria	5116723	5116723	60	0	40	40	Shinshu University Graduate School of Medicine, Science and Technology	Annotation submitted by Shinshu University Graduate School of Medicine, Science and Technology	2020-09-15	0	0	0	na	1905-07-02
GCA_014840835.1	PRJNA342326	SAMN10086742	JACYQB000000000.1	na	615	615	Serratia marcescens	strain=CFSAN059633	na	latest	Contig	Major	Full	2020-10-03	ASM1484083v1	FDA	GCF_014840835.1	identical	https://ftp.ncbi.nlm.nih.gov/genomes/all/GCA/014/840/835/GCA_014840835.1_ASM1484083v1	na	na	na	haploid	bacteria	5120902	5120902	60	0	31	31	NCBI	NCBI Prokaryotic Genome Annotation Pipeline (PGAP)	2020-09-28	4828	4682	107	na	1905-07-07
GCA_014840855.1	PRJNA342326	SAMN10086694	JACYQC000000000.1	na	61652	61652	Serratia rubidaea	strain=CFSAN059619	na	latest	Contig	Major	Full	2020-10-03	ASM1484085v1	FDA	GCF_014840855.1	identical	https://ftp.ncbi.nlm.nih.gov/genomes/all/GCA/014/840/855/GCA_014840855.1_ASM1484085v1	na	na	na	haploid	bacteria	4908533	4908533	59.5	0	33	33	NCBI	NCBI Prokaryotic Genome Annotation Pipeline (PGAP)	2020-09-28	4641	4507	103	na	1905-06-20
GCA_014855745.2	PRJNA552260	SAMN12219628	VKMJ00000000.1	na	47917	47917	Serratia fonticola	strain=SF_ES21a-W	na	latest	Contig	Major	Full	2020-10-06	ASM1485574v2	Justus-Liebig-University Giessen	na	na	https://ftp.ncbi.nlm.nih.gov/genomes/all/GCA/014/855/745/GCA_014855745.2_ASM1485574v2	genome length too large	na	na	haploid	bacteria	6374197	6374197	53	2	356	356	NCBI	NCBI Prokaryotic Genome Annotation Pipeline (PGAP)	2019-07-17	6081	5877	57	na	#N/A
GCA_014894875.1	PRJNA271899	SAMN08148280	JACXYT000000000.1	na	615	615	Serratia marcescens	strain=MGH250	na	latest	Scaffold	Major	Full	2020-10-19	ASM1489487v1	Broad Institute	GCF_014894875.1	identical	https://ftp.ncbi.nlm.nih.gov/genomes/all/GCA/014/894/875/GCA_014894875.1_ASM1489487v1	na	na	na	haploid	bacteria	5236054	5204377	59.5	0	12	12	Broad Institute	Annotation submitted by Broad Institute	2020-10-19	0	0	0	na	missing
GCA_014901745.1	PRJNA271899	SAMN08148205	JACOJI000000000.1	na	615	615	Serratia marcescens	strain=UCI158	na	latest	Scaffold	Major	Full	2020-10-20	ASM1490174v1	Broad Institute	GCF_014901745.1	identical	https://ftp.ncbi.nlm.nih.gov/genomes/all/GCA/014/901/745/GCA_014901745.1_ASM1490174v1	na	na	na	haploid	bacteria	5726148	5682257	59.5	0	10	10	Broad Institute	Annotation submitted by Broad Institute	2020-10-20	0	0	0	na	missing
GCA_014901795.1	PRJNA271899	SAMN08148204	JACOJJ000000000.1	na	615	615	Serratia marcescens	strain=UCI157	na	latest	Scaffold	Major	Full	2020-10-20	ASM1490179v1	Broad Institute	GCF_014901795.1	identical	https://ftp.ncbi.nlm.nih.gov/genomes/all/GCA/014/901/795/GCA_014901795.1_ASM1490179v1	na	na	na	haploid	bacteria	5376683	5315328	60	0	5	5	Broad Institute	Annotation submitted by Broad Institute	2020-10-20	0	0	0	na	missing
GCA_014902455.1	PRJNA271899	SAMN08148279	JACOKL000000000.1	na	615	615	Serratia marcescens	strain=MGH249	na	latest	Scaffold	Major	Full	2020-10-20	ASM1490245v1	Broad Institute	GCF_014902455.1	identical	https://ftp.ncbi.nlm.nih.gov/genomes/all/GCA/014/902/455/GCA_014902455.1_ASM1490245v1	na	na	na	haploid	bacteria	5176851	5124690	60	0	4	4	Broad Institute	Annotation submitted by Broad Institute	2020-10-20	0	0	0	na	missing
GCA_014902475.1	PRJNA271899	SAMN08148275	JACOKN000000000.1	na	615	615	Serratia marcescens	strain=MGH245	na	latest	Scaffold	Major	Full	2020-10-20	ASM1490247v1	Broad Institute	GCF_014902475.1	identical	https://ftp.ncbi.nlm.nih.gov/genomes/all/GCA/014/902/475/GCA_014902475.1_ASM1490247v1	na	na	na	haploid	bacteria	5229595	5183858	60	0	2	2	Broad Institute	Annotation submitted by Broad Institute	2020-10-20	0	0	0	na	missing
GCA_014902915.1	PRJNA271899	SAMN08148260	JACRRG000000000.1	na	300181	300181	Serratia ureilytica	strain=MGH226	na	latest	Scaffold	Major	Full	2020-10-20	ASM1490291v1	Broad Institute	GCF_014902915.1	identical	https://ftp.ncbi.nlm.nih.gov/genomes/all/GCA/014/902/915/GCA_014902915.1_ASM1490291v1	na	na	na	haploid	bacteria	5304046	5255927	59.5	0	3	3	Broad Institute	Annotation submitted by Broad Institute	2020-10-20	0	0	0	na	missing
GCA_014902925.1	PRJNA271899	SAMN08148297	JACOKV000000000.1	na	615	615	Serratia marcescens	strain=MGH224	na	latest	Scaffold	Major	Full	2020-10-20	ASM1490292v1	Broad Institute	GCF_014902925.1	identical	https://ftp.ncbi.nlm.nih.gov/genomes/all/GCA/014/902/925/GCA_014902925.1_ASM1490292v1	na	na	na	haploid	bacteria	5203897	5178763	59.5	0	4	4	Broad Institute	Annotation submitted by Broad Institute	2020-10-20	0	0	0	na	missing
GCA_014902975.1	PRJNA271899	SAMN08148258	JACOKW000000000.1	na	615	615	Serratia marcescens	strain=MGH223	na	latest	Scaffold	Major	Full	2020-10-20	ASM1490297v1	Broad Institute	GCF_014902975.1	identical	https://ftp.ncbi.nlm.nih.gov/genomes/all/GCA/014/902/975/GCA_014902975.1_ASM1490297v1	na	na	na	haploid	bacteria	5130822	5114062	60	0	3	3	Broad Institute	Annotation submitted by Broad Institute	2020-10-20	0	0	0	na	missing
GCA_014903815.1	PRJNA271899	SAMN08148229	JACOLY000000000.1	na	615	615	Serratia marcescens	strain=BWH 77	na	latest	Scaffold	Major	Full	2020-10-20	ASM1490381v1	Broad Institute	GCF_014903815.1	identical	https://ftp.ncbi.nlm.nih.gov/genomes/all/GCA/014/903/815/GCA_014903815.1_ASM1490381v1	na	na	na	haploid	bacteria	5130959	5102211	60	0	5	5	Broad Institute	Annotation submitted by Broad Institute	2020-10-20	0	0	0	na	missing
GCA_014947025.1	PRJNA342326	SAMN10086812	JADCQI000000000.1	na	615	615	Serratia marcescens	strain=CFSAN059607	na	latest	Contig	Major	Full	2020-10-26	ASM1494702v1	FDA	GCF_014947025.1	identical	https://ftp.ncbi.nlm.nih.gov/genomes/all/GCA/014/947/025/GCA_014947025.1_ASM1494702v1	na	na	na	haploid	bacteria	5011472	5011472	59.5	0	27	27	NCBI	NCBI Prokaryotic Genome Annotation Pipeline (PGAP)	2020-10-21	4757	4622	108	na	#N/A
GCA_014947035.1	PRJNA342326	SAMN10086662	JADCQH000000000.1	na	615	615	Serratia marcescens	strain=CFSAN059609	na	latest	Contig	Major	Full	2020-10-26	ASM1494703v1	FDA	GCF_014947035.1	identical	https://ftp.ncbi.nlm.nih.gov/genomes/all/GCA/014/947/035/GCA_014947035.1_ASM1494703v1	na	na	na	haploid	bacteria	5263971	5263971	59	0	37	37	NCBI	NCBI Prokaryotic Genome Annotation Pipeline (PGAP)	2020-10-21	5063	4913	109	na	#N/A
GCA_014947055.1	PRJNA342326	SAMN10086695	JADCQJ000000000.1	na	615	615	Serratia marcescens	strain=CFSAN059606	na	latest	Contig	Major	Full	2020-10-26	ASM1494705v1	FDA	GCF_014947055.1	identical	https://ftp.ncbi.nlm.nih.gov/genomes/all/GCA/014/947/055/GCA_014947055.1_ASM1494705v1	na	na	na	haploid	bacteria	5011382	5011382	59.5	0	29	29	NCBI	NCBI Prokaryotic Genome Annotation Pipeline (PGAP)	2020-10-21	4762	4625	108	na	#N/A
GCA_014982455.1	PRJNA668443	SAMN16409503	JADCNB000000000.1	na	2780495	2780495	Serratia sp. X3	strain=X3	na	latest	Scaffold	Major	Full	2020-10-25	ASM1498245v1	Huazhong Agricultural University	GCF_014982455.1	identical	https://ftp.ncbi.nlm.nih.gov/genomes/all/GCA/014/982/455/GCA_014982455.1_ASM1498245v1	na	na	na	haploid	bacteria	5240720	5240620	59.5	0	23	23	NCBI	NCBI Prokaryotic Genome Annotation Pipeline (PGAP)	2020-10-20	5021	4883	103	na	#N/A
GCA_015074945.1	PRJNA630425	SAMN14835601	na	na	615	615	Serratia marcescens	strain=SCH909	na	latest	Complete Genome	Major	Full	2020-10-29	ASM1507494v1	Universite Laval	GCF_015074945.1	identical	https://ftp.ncbi.nlm.nih.gov/genomes/all/GCA/015/074/945/GCA_015074945.1_ASM1507494v1	na	na	na	haploid	bacteria	5399348	5399348	60	2	2	2	Universite Laval	Annotation submitted by Universite Laval	2020-10-29	5049	4925	109	na	1905-06-10
GCA_015160915.1	PRJNA386063	SAMN16268784	na	na	615	615	Serratia marcescens	strain=SCQ1	na	latest	Complete Genome	Major	Full	2020-11-01	ASM1516091v1	Southwest University	GCF_015160915.1	identical	https://ftp.ncbi.nlm.nih.gov/genomes/all/GCA/015/160/915/GCA_015160915.1_ASM1516091v1	na	na	na	haploid	bacteria	5063945	5063945	59.5	2	2	2	NCBI	NCBI Prokaryotic Genome Annotation Pipeline (PGAP)	2020-10-26	4844	4692	127	na	2009-05-01
GCA_015209035.1	PRJNA564235	SAMN12706427	VWTD00000000.1	na	615	615	Serratia marcescens	strain=H8980R	na	latest	Contig	Major	Full	2020-11-02	ASM1520903v1	University of KwaZulu-Natal (UKZN), South Africa	GCF_015209035.1	identical	https://ftp.ncbi.nlm.nih.gov/genomes/all/GCA/015/209/035/GCA_015209035.1_ASM1520903v1	na	na	na	haploid	bacteria	5431380	5431380	59.5	0	74	74	NCBI	NCBI Prokaryotic Genome Annotation Pipeline (PGAP)	2019-09-16	5303	5142	89	na	#N/A
GCA_015272535.1	PRJNA641720	SAMN15363798	JACBGK000000000.1	na	138074	138074	Serratia symbiotica	strain=HB1	na	latest	Contig	Major	Full	2020-11-06	ASM1527253v1	University of Texas at Austin	GCF_015272535.1	identical	https://ftp.ncbi.nlm.nih.gov/genomes/all/GCA/015/272/535/GCA_015272535.1_ASM1527253v1	na	na	na	haploid	bacteria	3191354	3191354	52	0	142	142	NCBI	NCBI Prokaryotic Genome Annotation Pipeline (PGAP)	2020-07-03	3102	2715	71	na	2018-08-01
GCA_015319175.1	PRJNA674022	SAMN16633035	JADIXN000000000.1	na	300181	300181	Serratia ureilytica	strain=S17	na	latest	Contig	Major	Full	2020-11-09	ASM1531917v1	Hospital Universitario La Paz	na	na	https://ftp.ncbi.nlm.nih.gov/genomes/all/GCA/015/319/175/GCA_015319175.1_ASM1531917v1	many frameshifted proteins	na	na	haploid	bacteria	5907428	5907428	59.5	0	1381	1381	NCBI	NCBI Prokaryotic Genome Annotation Pipeline (PGAP)	2020-11-04	7085	4867	130	na	#N/A
GCA_015350645.1	PRJNA674022	SAMN16633034	JADKMB000000000.1	na	615	615	Serratia marcescens	strain=S1	na	latest	Contig	Major	Full	2020-11-10	ASM1535064v1	Hospital Universitario La Paz	GCF_015350645.1	identical	https://ftp.ncbi.nlm.nih.gov/genomes/all/GCA/015/350/645/GCA_015350645.1_ASM1535064v1	na	na	na	haploid	bacteria	4615693	4615693	60	0	272	272	NCBI	NCBI Prokaryotic Genome Annotation Pipeline (PGAP)	2020-11-05	4557	4219	107	na	#N/A
GCA_015548865.1	PRJNA637878	SAMN15533233	JADMXW000000000.1	na	615	615	Serratia marcescens	strain=1001295B_180824_A7	na	latest	Scaffold	Major	Full	2020-11-17	ASM1554886v1	Icahn School of Medicine at Mount Sinai	GCF_015548865.1	identical	https://ftp.ncbi.nlm.nih.gov/genomes/all/GCA/015/548/865/GCA_015548865.1_ASM1554886v1	unverified source organism; annotation fails completeness check	na	na	haploid	bacteria	5388384	5387438	50.5	0	64	64	Icahn School of Medicine at Mount Sinai	Annotation submitted by Icahn School of Medicine at Mount Sinai	2020-11-17	0	0	0	na	2018-08-24
GCA_015645065.1	PRJNA674022	SAMN16815451	JADOVL000000000.1	na	300181	300181	Serratia ureilytica	strain=S18	na	latest	Contig	Major	Full	2020-11-22	ASM1564506v1	Hospital Universitario La Paz	GCF_015645065.1	identical	https://ftp.ncbi.nlm.nih.gov/genomes/all/GCA/015/645/065/GCA_015645065.1_ASM1564506v1	unverified source organism	na	na	haploid	bacteria	4893882	4893882	60	0	32	32	NCBI	NCBI Prokaryotic Genome Annotation Pipeline (PGAP)	2020-11-17	4651	4475	76	na	2018-12-01
GCA_015645105.1	PRJNA674022	SAMN16815452	JADOVK000000000.1	na	300181	300181	Serratia ureilytica	strain=S19	na	latest	Contig	Major	Full	2020-11-22	ASM1564510v1	Hospital Universitario La Paz	GCF_015645105.1	identical	https://ftp.ncbi.nlm.nih.gov/genomes/all/GCA/015/645/105/GCA_015645105.1_ASM1564510v1	unverified source organism	na	na	haploid	bacteria	4895847	4895847	60	0	31	31	NCBI	NCBI Prokaryotic Genome Annotation Pipeline (PGAP)	2020-11-17	4641	4497	68	na	2018-12-01
GCA_015645305.1	PRJNA674911	SAMN16679757	JADOYM000000000.1	na	614	614	Serratia liquefaciens	strain=C06_2	na	latest	Contig	Major	Full	2020-11-22	ASM1564530v1	Zhejiang University School of Medicine	GCF_015645305.1	identical	https://ftp.ncbi.nlm.nih.gov/genomes/all/GCA/015/645/305/GCA_015645305.1_ASM1564530v1	na	na	na	haploid	bacteria	5245907	5245907	55.5	0	22	22	NCBI	NCBI Prokaryotic Genome Annotation Pipeline (PGAP)	2020-11-17	4928	4793	105	na	2018-11-12
GCA_015666165.1	PRJNA674022	SAMN16815450	JADOZB000000000.1	na	300181	300181	Serratia ureilytica	strain=S9	na	latest	Contig	Major	Full	2020-11-23	ASM1566616v1	Hospital Universitario La Paz	GCF_015666165.1	identical	https://ftp.ncbi.nlm.nih.gov/genomes/all/GCA/015/666/165/GCA_015666165.1_ASM1566616v1	na	na	na	haploid	bacteria	5298228	5298228	59.5	0	57	57	NCBI	NCBI Prokaryotic Genome Annotation Pipeline (PGAP)	2020-11-18	5076	4837	79	na	2018-12-01
GCA_015666185.1	PRJNA674022	SAMN16815449	JADOZC000000000.1	na	300181	300181	Serratia ureilytica	strain=S3B	na	latest	Contig	Major	Full	2020-11-23	ASM1566618v1	Hospital Universitario La Paz	GCF_015666185.1	identical	https://ftp.ncbi.nlm.nih.gov/genomes/all/GCA/015/666/185/GCA_015666185.1_ASM1566618v1	na	na	na	haploid	bacteria	5298447	5298447	59.5	0	57	57	NCBI	NCBI Prokaryotic Genome Annotation Pipeline (PGAP)	2020-11-18	5086	4867	83	na	2018-12-01
GCA_015669095.1	PRJNA637878	SAMN15532726	JADPGW000000000.1	na	300181	300181	Serratia ureilytica	strain=1001311B_170327_B2	na	latest	Scaffold	Major	Full	2020-11-23	ASM1566909v1	Icahn School of Medicine at Mount Sinai	GCF_015669095.1	identical	https://ftp.ncbi.nlm.nih.gov/genomes/all/GCA/015/669/095/GCA_015669095.1_ASM1566909v1	na	na	na	haploid	bacteria	5256429	5255504	59.5	0	57	57	Icahn School of Medicine at Mount Sinai	Annotation submitted by Icahn School of Medicine at Mount Sinai	2020-11-23	0	0	0	na	2017-03-27
GCA_015671355.1	PRJNA637878	SAMN15532372	JADPLN000000000.1	na	2741499	2741499	Serratia surfactantfaciens	strain=D43t1_170807_G4	na	latest	Scaffold	Major	Full	2020-11-23	ASM1567135v1	Icahn School of Medicine at Mount Sinai	GCF_015671355.1	identical	https://ftp.ncbi.nlm.nih.gov/genomes/all/GCA/015/671/355/GCA_015671355.1_ASM1567135v1	na	na	na	haploid	bacteria	5403944	5402603	59.5	0	237	237	Icahn School of Medicine at Mount Sinai	Annotation submitted by Icahn School of Medicine at Mount Sinai	2020-11-24	0	0	0	na	2017-08-07
GCA_015672965.1	PRJNA662792	SAMN16304243	JADACJ000000000.1	na	2777959	2777959	Serratia sp. Res13-Sevr-LER1-36-a	strain=Res13-Sevr-LER1-36-a	na	latest	Contig	Major	Full	2020-11-23	ASM1567296v1	Government of Canada	GCF_015672965.1	identical	https://ftp.ncbi.nlm.nih.gov/genomes/all/GCA/015/672/965/GCA_015672965.1_ASM1567296v1	na	na	na	haploid	bacteria	5697250	5697250	53.5	0	89	89	Government of Canada	Annotation submitted by Government of Canada	2020-11-24	0	0	0	na	#N/A
GCA_015673035.1	PRJNA662792	SAMN16304242	JADACK000000000.1	na	2777958	2777958	Serratia sp. Res13-Sevr-LER1-36-b	strain=Res13-Sevr-LER1-36-b	na	latest	Contig	Major	Full	2020-11-23	ASM1567303v1	Government of Canada	GCF_015673035.1	identical	https://ftp.ncbi.nlm.nih.gov/genomes/all/GCA/015/673/035/GCA_015673035.1_ASM1567303v1	na	na	na	haploid	bacteria	5704278	5704278	53.5	0	47	47	Government of Canada	Annotation submitted by Government of Canada	2020-11-24	0	0	0	na	#N/A
GCA_015689115.1	PRJNA675325	SAMN16704389	na	na	2785630	2785630	Serratia sp. CMO1	strain=CMO1	na	latest	Complete Genome	Major	Full	2020-11-25	ASM1568911v1	Chongqing Medical Univeisity	GCF_015689115.1	identical	https://ftp.ncbi.nlm.nih.gov/genomes/all/GCA/015/689/115/GCA_015689115.1_ASM1568911v1	na	na	na	haploid	bacteria	4902254	4902254	60	1	1	1	NCBI	NCBI Prokaryotic Genome Annotation Pipeline (PGAP)	2020-11-19	4665	4505	124	na	#N/A
GCA_015708655.1	PRJNA636510	SAMN15078591	na	na	615	615	Serratia marcescens	strain=Byron	na	latest	Complete Genome	Major	Full	2020-12-01	ASM1570865v1	USDA-ARS	GCF_015708655.1	identical	https://ftp.ncbi.nlm.nih.gov/genomes/all/GCA/015/708/655/GCA_015708655.1_ASM1570865v1	na	na	na	haploid	bacteria	5158598	5158598	59.5	1	1	1	NCBI	NCBI Prokaryotic Genome Annotation Pipeline (PGAP)	2020-06-03	4908	4747	129	na	2014-03-06
GCA_015888965.1	PRJNA288601	SAMN16990726	AAXSIR000000000.1	na	615	615	Serratia marcescens	na	whole organism	latest	Contig	Major	Full	2020-12-09	PDT000903058.1	Centers for Disease Control and Prevention. Division of Healthcare Quality Promotion	na	na	https://ftp.ncbi.nlm.nih.gov/genomes/all/GCA/015/888/965/GCA_015888965.1_PDT000903058.1	from large multi-isolate project	na	na	haploid	bacteria	5739697	5739697	60	0	23	23	NCBI	NCBI Prokaryotic Genome Annotation Pipeline (PGAP)	2020-12-04	5458	5314	104	na	#N/A
GCA_015893005.1	PRJNA288601	SAMN16729806	AAXSKD000000000.1	na	615	615	Serratia marcescens	strain=Serratia_marcescens_2020CK-00432	2020CK-00432	latest	Contig	Major	Full	2020-12-09	PDT000888236.1	Centers for Disease Control and Prevention. Division of Healthcare Quality Promotion	na	na	https://ftp.ncbi.nlm.nih.gov/genomes/all/GCA/015/893/005/GCA_015893005.1_PDT000888236.1	from large multi-isolate project	na	na	haploid	bacteria	5178646	5178646	60	0	31	31	NCBI	NCBI Prokaryotic Genome Annotation Pipeline (PGAP)	2020-11-11	4925	4777	103	na	#N/A
GCA_015896865.1	PRJNA514245	SAMN16233079	DACSMQ000000000.1	na	615	615	Serratia marcescens	strain=CAV6303	na	latest	Contig	Major	Full	2020-12-09	PDT000870249.2	National Center for Biotechnology Information	na	na	https://ftp.ncbi.nlm.nih.gov/genomes/all/GCA/015/896/865/GCA_015896865.1_PDT000870249.2	from large multi-isolate project	na	na	haploid	bacteria	6061850	6061850	59	0	151	151	NCBI	NCBI Prokaryotic Genome Annotation Pipeline (PGAP)	2020-11-05	5917	5669	101	30286803	#N/A
GCA_015896925.1	PRJNA514245	SAMN16233369	DACSLT000000000.1	na	615	615	Serratia marcescens	strain=CAVP399	na	latest	Contig	Major	Full	2020-12-09	PDT000870117.2	National Center for Biotechnology Information	na	na	https://ftp.ncbi.nlm.nih.gov/genomes/all/GCA/015/896/925/GCA_015896925.1_PDT000870117.2	from large multi-isolate project	na	na	haploid	bacteria	6087018	6087018	59	0	164	164	NCBI	NCBI Prokaryotic Genome Annotation Pipeline (PGAP)	2020-11-05	5958	5711	99	30286803	#N/A
GCA_015897125.1	PRJNA514245	SAMN16233184	DACSKR000000000.1	na	615	615	Serratia marcescens	strain=CAV6576	na	latest	Contig	Major	Full	2020-12-09	PDT000870321.2	National Center for Biotechnology Information	na	na	https://ftp.ncbi.nlm.nih.gov/genomes/all/GCA/015/897/125/GCA_015897125.1_PDT000870321.2	from large multi-isolate project	na	na	haploid	bacteria	6074089	6074089	58.5	0	163	163	NCBI	NCBI Prokaryotic Genome Annotation Pipeline (PGAP)	2020-11-05	5953	5702	101	30286803	#N/A
GCA_015897305.1	PRJNA514245	SAMN16233195	DACSKT000000000.1	na	615	615	Serratia marcescens	strain=CAV6589	na	latest	Contig	Major	Full	2020-12-09	PDT000870309.2	National Center for Biotechnology Information	na	na	https://ftp.ncbi.nlm.nih.gov/genomes/all/GCA/015/897/305/GCA_015897305.1_PDT000870309.2	from large multi-isolate project	na	na	haploid	bacteria	6040764	6040764	59	0	158	158	NCBI	NCBI Prokaryotic Genome Annotation Pipeline (PGAP)	2020-11-05	5910	5657	99	30286803	#N/A
GCA_015897365.1	PRJNA514245	SAMN16233241	DACSLB000000000.1	na	615	615	Serratia marcescens	strain=CAV6672	na	latest	Contig	Major	Full	2020-12-09	PDT000870258.2	National Center for Biotechnology Information	na	na	https://ftp.ncbi.nlm.nih.gov/genomes/all/GCA/015/897/365/GCA_015897365.1_PDT000870258.2	from large multi-isolate project	na	na	haploid	bacteria	6043735	6043735	58.5	0	156	156	NCBI	NCBI Prokaryotic Genome Annotation Pipeline (PGAP)	2020-11-05	5920	5666	100	30286803	#N/A
GCA_015897705.1	PRJNA514245	SAMN16233231	DACSMG000000000.1	na	615	615	Serratia marcescens	strain=CAV6657	na	latest	Contig	Major	Full	2020-12-09	PDT000870269.2	National Center for Biotechnology Information	na	na	https://ftp.ncbi.nlm.nih.gov/genomes/all/GCA/015/897/705/GCA_015897705.1_PDT000870269.2	from large multi-isolate project	na	na	haploid	bacteria	6064062	6064062	59	0	160	160	NCBI	NCBI Prokaryotic Genome Annotation Pipeline (PGAP)	2020-11-05	5931	5684	99	30286803	#N/A
GCA_015897725.1	PRJNA514245	SAMN16233182	DACSMA000000000.1	na	615	615	Serratia marcescens	strain=CAV6573	na	latest	Contig	Major	Full	2020-12-09	PDT000870323.2	National Center for Biotechnology Information	na	na	https://ftp.ncbi.nlm.nih.gov/genomes/all/GCA/015/897/725/GCA_015897725.1_PDT000870323.2	from large multi-isolate project	na	na	haploid	bacteria	6148864	6148864	59	0	163	163	NCBI	NCBI Prokaryotic Genome Annotation Pipeline (PGAP)	2020-11-05	6022	5771	99	30286803	#N/A
[truncated: 2,389 more rows]

## Sheet: Table S2
Table S2 Annotation of Three Genes Downstream of VgrG
Gene ID	SecRet6 annotation	Specialized effectors	Pfamscan domains
GCA_000163595.1_ASM16359v1_genomic_00088	-	No	-
GCA_000163595.1_ASM16359v1_genomic_00089	-	No	CIS_spike_tip
[truncated: 12,814 more rows]

## Sheet: Table S3
Table S3 List of Top 500 T6SS-Associated Orthologous Groups (TAOGS)
[truncated: 501 more rows]

[truncated: 11 more sheets: Table S4, Table S5, Table S6, Table S7, Table S8, Table S9, Table S10, Table S11, Table S12, Table S13, Table S14]
